# Supplementary material for: Dissecting Early Differentially Expressed Genes in a Mixture of Differentiating Embryonic Stem Cells
Source: PLoS Comput Biol. 2009 Dec 18;5(12):e1000607. doi: 10.1371/journal.pcbi.1000607 (PMC2784941; doi:10.1371/journal.pcbi.1000607)
Supplement: Table S3 — Top-ranked differentially expressed transcription regulators in 4-day EBs. (0.21 MB XLS) [file pcbi.1000607.s008.xls]

## Sheet: Top TF Day 4
Top Ranked Transcription Regulators				Differ-Test statistic	Differ-Test Pvalue	Differ-Test Qvalue	T-test Day4 vs Day0	T-test Pvalue		Rank
ProbeID	Symbol	EntrezID	GeneName	Sg/Sg0	eb4d		4-day EB	4-day EB	Rank among all genes (Day 4)	TFs, Day 4
99622_at	Klf4	16600	Kruppel-like factor 4 (gut)	10.5092	3.78112e-05	0.013889	0.124018	0.903538	16	1
100469_at	Nfya	18044	nuclear transcription factor-Y alpha	9.6784	5.67776e-05	0.0148279	-1.46676	0.17044	22	2
101368_at	Rhox5	18617	reproductive homeobox 5	7.44351	0.000206045	0.0247504	6.92677	2.49803e-05	49	3
95911_at	Hnrpab	15384	heterogeneous nuclear ribonucleoprotein A/B	6.34482	0.000448011	0.0300844	-2.7545	0.0187393	86	4
94812_at	Gtf2h1	14884	general transcription factor II H, polypeptide 1	5.72368	0.000736429	0.0358211	-1.2633	0.232602	118	5
101430_at	Sox4	20677	SRY-box containing gene 4	5.54554	0.000857112	0.0358348	-0.956238	0.359496	136	6
100125_at	Pa2g4	18813	proliferation-associated 2G4	5.47641	0.000910206	0.0358348	-2.83313	0.0162807	146	7
101900_at	Cdkn2b	12579	cyclin-dependent kinase inhibitor 2B (p15, inhibits CDK4)	5.19565	0.00117038	0.0379123	-6.2901	5.91864e-05	181	8
98579_at	Egr1	13653	early growth response 1	5.18445	0.00118247	0.0380326	-2.0976	0.0598484	183	9
161920_r_at	Smarcad1	13990	SWI/SNF-related, matrix-associated actin-dependent regulator of chromatin, subfamily a, containing DEAD/H box 1`	5.14262	0.001229	0.038763	-0.658834	0.523554	186	10
101526_at	Msx1	17701	homeo box, msh-like 1	5.05428	0.00133458	0.040078	-1.71003	0.115282	196	11
93013_at	Id2	15902	inhibitor of DNA binding 2	5.02024	0.00137813	0.0405989	-3.14072	0.00939631	199	12
103075_at	Pou5f1	18999	POU domain, class 5, transcription factor 1	5.00877	0.00139317	0.0407678	-0.064802	0.949494	201	13
160979_at	Ctbp2	13017	C-terminal binding protein 2	4.91056	0.0015304	0.0413931	-1.85073	0.091226	212	14
104712_at	Myc	17869	myelocytomatosis oncogene	4.88574	0.00156757	0.0413931	-4.94823	0.000436855	221	15
103761_at	Tcfcp2l1	81879	transcription factor CP2-like 1	4.82421	0.00166448	0.0413931	1.54384	0.150891	235	16
94102_at	Hmx1	15371	H6 homeo box 1	4.6563	0.00196742	0.0438642	3.82895	0.00279946	264	17
160901_at	Fos	14281	FBJ osteosarcoma oncogene	4.64957	0.00198087	0.0439973	-1.83067	0.0943504	265	18
92195_at	Cebpg	12611	CCAAT/enhancer binding protein (C/EBP), gamma	4.5773	0.0021324	0.0447213	0.541179	0.599173	280	19
102581_at	Mycs	17870	myc-like oncogene, s-myc protein	4.44283	0.00245265	0.0459762	2.77782	0.0179738	310	20
161341_f_at	Gabpb1	14391	GA repeat binding protein, beta 1	4.44107	0.00245719	0.0459762	-0.0895703	0.930239	312	21
103538_at	Tbx3	21386	T-box 3	4.42706	0.00249383	0.0460009	2.38782	0.0359998	319	22
92264_at	Sox3	20675	SRY-box containing gene 3	4.37825	0.00262657	0.0468539	2.00536	0.0701563	329	23
101889_s_at	Rora	19883	RAR-related orphan receptor alpha	4.35187	0.00270179	0.0474704	3.59604	0.00419892	335	24
103762_at	Gtf2f1	98053	general transcription factor IIF, polypeptide 1	4.33733	0.00274435	0.0477467	-0.216306	0.832708	337	25
92925_at	Cebpb	12608	CCAAT/enhancer binding protein (C/EBP), beta	4.30895	0.00282973	0.0484175	0.503921	0.624257	344	26
99980_at	Hoxc6	15425	homeo box C6	4.30478	0.00284253	0.0484956	-5.33632	0.00023875	345	27
161903_f_at	Nfkbiz	80859	nuclear factor of kappa light polypeptide gene enhancer in B-cells inhibitor, zeta	4.21547	0.00313407	0.0503859	-2.39147	0.0357683	366	28
101152_at	Htr5a	15563	5-hydroxytryptamine (serotonin) receptor 5A	4.2074	0.00316208	0.0503859	1.5596	0.147144	369	29
101150_at	Etv2	14008	ets variant gene 2	4.18861	0.00322855	0.0508417	2.36031	0.0377931	372	30
94621_at	Foxd2	17301	forkhead box D2	4.18365	0.00324637	0.0508417	0.46757	0.649219	374	31
102263_at	Zfp143	20841	zinc finger protein 143	4.11893	0.00348994	0.0508608	2.2749	0.0439281	401	32
103079_at	Arid2	77044	AT rich interactive domain 2 (Arid-rfx like)	4.08383	0.00363104	0.0517484	-0.158696	0.876785	413	33
101995_at	Sqstm1	18412	sequestosome 1	4.07077	0.00368523	0.0520576	-0.761264	0.462508	416	34
160109_at	Sox4	20677	SRY-box containing gene 4	4.07008	0.00368811	0.0520576	-4.41142	0.00104325	417	35
92271_at	Pax6	18508	paired box gene 6	4.03376	0.00384416	0.0523407	0.0974528	0.92412	430	36
103614_at	Nfkb2	18034	nuclear factor of kappa light polypeptide gene enhancer in B-cells 2, p49/p100	4.02997	0.0038609	0.0523618	-3.83134	0.00278791	434	37
160859_s_at	Nfib	18028	nuclear factor I/B	4.00873	0.00395627	0.052628	-2.72172	0.0198704	439	38
97193_at	Tcfcp2l1	81879	transcription factor CP2-like 1	3.9652	0.00416053	0.0531957	2.26296	0.0448585	460	39
96183_at	Foxp1	108655	forkhead box P1	3.94042	0.00428237	0.0531957	-1.70155	0.116898	471	40
92677_s_at	Runx2	12393	runt related transcription factor 2	3.9046	0.0044661	0.0535382	-0.223532	0.827219	491	41
160495_at	Ahr	11622	aryl-hydrocarbon receptor	3.86291	0.0046917	0.0545753	-3.63389	0.00392983	506	42
102614_at	Prox1	19130	prospero-related homeobox 1	3.80176	0.00504754	0.0560557	-3.10763	0.0099676	530	43
162204_r_at	Notch1	18128	Notch gene homolog 1 (Drosophila)	3.67561	0.00588736	0.0590355	-0.295438	0.773162	580	44
160603_at	Med1	19014	mediator complex subunit 1	3.67437	0.0058964	0.0590355	-1.41227	0.18553	581	45
99077_at	Thra	21833	thyroid hormone receptor alpha	3.66917	0.00593453	0.0590355	-1.5001	0.161732	587	46
104376_at	Hdac5	15184	histone deacetylase 5	3.60328	0.00644314	0.0605029	0.794121	0.44392	624	47
103015_at	Bcl6	12053	B-cell leukemia/lymphoma 6	3.60033	0.00646706	0.0605029	-1.86923	0.0884282	627	48
92345_g_at	Hltf	20585	helicase-like transcription factor	3.53803	0.00699815	0.0616204	-0.847842	0.414594	665	49
160483_at	Tcf4	21413	transcription factor 4	3.53364	0.00703746	0.0616204	-0.795332	0.443244	670	50
96703_at	Maged1	94275	melanoma antigen, family D, 1	3.52237	0.00713964	0.0619629	-1.40159	0.188618	677	51
103501_at	Pura	19290	purine rich element binding protein A	3.50574	0.00729353	0.0619925	1.81302	0.0971798	690	52
98991_at	Smarcad1	13990	SWI/SNF-related, matrix-associated actin-dependent regulator of chromatin, subfamily a, containing DEAD/H box 1`	3.49731	0.00737306	0.0619925	1.34694	0.205092	698	53
104155_f_at	Atf3	11910	activating transcription factor 3	3.45201	0.00781831	0.0631115	-3.06514	0.0107528	729	54
92910_at	Arnt2	11864	aryl hydrocarbon receptor nuclear translocator 2	3.42953	0.00805092	0.0633506	-1.98152	0.0730786	746	55
161139_f_at	Ddef1	13196	development and differentiation enhancing	3.42368	0.00811278	0.0633506	-5.32844	0.000241646	750	56
161418_r_at	Nr5a1	26423	nuclear receptor subfamily 5, group A, member 1	3.41915	0.00816105	0.0633506	-0.460881	0.653862	755	57
94200_at	Gbx2	14472	gastrulation brain homeobox 2	3.41097	0.00824909	0.0634407	-2.6002	0.0246852	763	58
93000_g_at	Six4	20474	sine oculis-related homeobox 4 homolog (Drosophila)	3.36609	0.00875267	0.0654609	4.7718	0.000579005	787	59
162010_r_at	Atf2	11909	activating transcription factor 2	3.34751	0.00897154	0.0659232	-1.74607	0.108627	797	60
160570_at	Actn2	11472	actinin alpha 2	3.33582	0.00911266	0.0662904	1.01056	0.333939	808	61
98408_at	Hhex	15242	hematopoietically expressed homeobox	3.32849	0.00920237	0.0664033	1.62851	0.131692	814	62
103100_at	Wwtr1	97064	WW domain containing transcription regulator 1	3.28805	0.00971684	0.066877	-4.75296	0.000596832	848	63
93615_at	Pbx3	18516	pre B-cell leukemia transcription factor 3	3.27942	0.00983092	0.066877	-3.07197	0.0106225	861	64
103900_at	Centg3	213990	centaurin, gamma 3	3.26613	0.0100097	0.067004	-1.69269	0.11861	878	65
93789_s_at	Sin3b	20467	transcriptional regulator, SIN3B (yeast)	3.24565	0.0102926	0.067917	3.09335	0.0102247	892	66
96711_at	Znrd1	66136	zinc ribbon domain containing, 1	3.21424	0.0107453	0.0691972	1.76131	0.105918	914	67
160220_at	Zfp110	65020	zinc finger protein 110	3.18552	0.0111796	0.0702016	-0.432695	0.673597	937	68
94341_at	Jarid2	16468	jumonji, AT rich interactive domain 2	3.14827	0.0117739	0.0710118	4.1849	0.00152389	975	69
92521_at	Zfhx3	11906	zinc finger homeobox 3	3.12195	0.0122162	0.0724273	-1.00074	0.338458	991	70
92575_at	Aip	11632	aryl-hydrocarbon receptor-interacting protein	3.11485	0.0123387	0.0726978	1.73869	0.10996	999	71
97497_at	Notch1	18128	Notch gene homolog 1 (Drosophila)	3.10684	0.0124787	0.0729345	-1.75421	0.107173	1006	72
94396_at	Ing1	26356	inhibitor of growth family, member 1	3.09815	0.0126329	0.0732364	2.63989	0.0229975	1014	73
98790_s_at	Meis1	17268	myeloid ecotropic viral integration site 1	3.0977	0.0126409	0.0732364	-4.34351	0.00116794	1015	74
104415_at	Foxp1	108655	forkhead box P1	2.98225	0.014916	0.0778857	-4.51712	0.000876177	1126	75
95312_at	Hoxc5	15424	homeo box C5	2.97813	0.0150055	0.0779537	-0.55016	0.593205	1133	76
103546_at	Fosl2	14284	fos-like antigen 2	2.94844	0.0156704	0.0794447	3.86069	0.00265016	1161	77
103048_at	Mycn	18109	v-myc myelocytomatosis viral related oncogene, neuroblastoma derived (avian)	2.94763	0.015689	0.0794703	-0.551719	0.592173	1162	78
102981_at	Gabpa	14390	GA repeat binding protein, alpha	2.93834	0.0159043	0.0799418	0.979493	0.348388	1170	79
96691_at	Taf11	68776	TAF11 RNA polymerase II, TATA box binding protein (TBP)-associated factor	2.93033	0.0160927	0.0800685	-0.163337	0.873215	1183	80
93728_at	Tsc22d1	21807	TSC22 domain family, member 1	2.90541	0.016696	0.0808821	-1.5749	0.143582	1215	81
97975_at	Nfatc3	18021	nuclear factor of activated T-cells, cytoplasmic, calcineurin-dependent 3	2.89659	0.0169156	0.0813287	-0.33455	0.744257	1224	82
102024_at	Ncoa3	17979	nuclear receptor coactivator 3	2.88853	0.0171194	0.0815823	-0.928906	0.372873	1233	83
98101_at	Gtf2a2	235459	general transcription factor II A, 2	2.8715	0.0175594	0.0818164	-4.71023	0.000639469	1258	84
161162_at	Nfatc3	18021	nuclear factor of activated T-cells, cytoplasmic, calcineurin-dependent 3	2.86966	0.0176077	0.0818164	-1.32679	0.211463	1264	85
101192_at	Lhx5	16873	LIM homeobox protein 5	2.86172	0.0178182	0.082192	1.23249	0.243459	1276	86
104408_s_at	Sox18	20672	SRY-box containing gene 18	2.85203	0.0180787	0.0827309	1.90956	0.0826021	1286	87
160705_at	Cited1	12705	Cbp/p300-interacting transactivator with Glu/Asp-rich carboxy-terminal domain 1	2.84002	0.0184078	0.0832007	1.65869	0.12539	1300	88
93669_f_at	Sox11	20666	SRY-box containing gene 11	2.83749	0.0184782	0.0834061	-2.97658	0.0125962	1304	89
102401_at	Irf1	16362	interferon regulatory factor 1	2.80123	0.0195198	0.0856768	-1.53234	0.153679	1341	90
104645_at	Klf7	93691	Kruppel-like factor 7 (ubiquitous)	2.79505	0.0197042	0.0861011	-0.721652	0.485566	1347	91
97334_at	Hes6	55927	hairy and enhancer of split 6 (Drosophila)	2.77969	0.0201708	0.0867359	-0.330658	0.747115	1368	92
92771_at	Zfp207	22680	zinc finger protein 207	2.77701	0.0202537	0.0868271	-2.97851	0.0125528	1372	93
160396_at	Lass2	76893	longevity assurance homolog 2 (S. cerevisiae)	2.76802	0.0205341	0.0870802	-3.51972	0.00480083	1386	94
102652_at	Pou3f1	18991	POU domain, class 3, transcription factor 1	2.7632	0.0206863	0.0872821	-1.11856	0.28716	1395	95
104215_at	Atf6	226641	activating transcription factor 6	2.73035	0.0217597	0.0886059	-2.51578	0.0286902	1445	96
97697_at	Rpl7	19989	ribosomal protein L7	2.71443	0.0223029	0.0897014	1.78949	0.101072	1463	97
100700_s_at	Nr5a1	26423	nuclear receptor subfamily 5, group A, member 1	2.70738	0.0225486	0.0899185	-2.88709	0.0147827	1475	98
99018_at	Bclaf1	72567	BCL2-associated transcription factor 1	2.70235	0.0227255	0.0900517	-0.950281	0.362382	1483	99
94203_at	Lcor	212391	ligand dependent nuclear receptor corepressor	2.69815	0.0228747	0.090362	-0.389097	0.704631	1490	100
92339_at	Taf1a	21339	TATA box binding protein (Tbp)-associated factor, RNA polymerase I, A	2.69318	0.0230529	0.0907822	0.0778431	0.939351	1493	101
92722_f_at	Six1	20471	sine oculis-related homeobox 1 homolog (Drosophila)	2.67426	0.023745	0.0915517	-0.852234	0.412255	1526	102
92190_at	Nr2c1	22025	nuclear receptor subfamily 2, group C, member 1	2.67107	0.0238639	0.0916253	-0.124939	0.902826	1533	103
92554_at	Ctbp2	13017	C-terminal binding protein 2	2.66411	0.0241262	0.0919725	-2.54883	0.0270514	1544	104
101429_at	Ddit3	13198	DNA-damage inducible transcript 3	2.651	0.0246292	0.0926178	0.74222	0.473505	1564	105
102297_at	Zkscan6	52712	zinc finger with KRAB and SCAN domains 6	2.64996	0.0246696	0.0926638	-2.29717	0.0422418	1567	106
94246_at	Ets2	23872	E26 avian leukemia oncogene 2, 3' domain	2.64837	0.0247317	0.0928378	0.399943	0.696855	1568	107
100374_at	Dmrt1	50796	doublesex and mab-3 related transcription factor 1	2.64208	0.0249783	0.0932287	3.42804	0.00564255	1576	108
100984_at	Atf1	11908	activating transcription factor 1	2.64059	0.0250371	0.0932494	0.138959	0.891994	1580	109
92915_s_at	Hoxb8	15416	homeo box B8	2.62607	0.0256198	0.0941747	-2.32419	0.0402796	1600	110
101536_at	Ncor1	20185	nuclear receptor co-repressor 1	2.599	0.0267475	0.0959381	1.01164	0.333444	1641	111
92902_at	Mybl1	17864	myeloblastosis oncogene-like 1	2.59301	0.027005	0.0965112	1.48303	0.166142	1646	112
104151_at	Lrch4	231798	leucine-rich repeats and calponin homology (CH) domain containing 4	2.58214	0.0274789	0.0969078	1.1823	0.262015	1669	113
93230_at	Neurog1	18014	neurogenin 1	2.57965	0.0275889	0.0969475	1.68526	0.120063	1675	114
102657_at	Hlx	15284	H2.0-like homeobox	2.57221	0.0279205	0.0975155	0.4875	0.635474	1684	115
93444_at	Batf	53314	basic leucine zipper transcription factor, ATF-like	2.57041	0.0280014	0.0975595	0.227857	0.823937	1688	116
160323_at	Sra1	24068	steroid receptor RNA activator 1	2.55896	0.0285227	0.098102	1.5364	0.15269	1710	117
103544_at	Pus1	56361	pseudouridine synthase 1	2.53696	0.0295556	0.0991406	1.41841	0.183776	1754	118
162314_at	Cnot7	18983	CCR4-NOT transcription complex, subunit 7	2.53033	0.0298753	0.0996852	-0.564433	0.583785	1764	119
104303_i_at	Polr3k	67005	polymerase (RNA) III (DNA directed) polypeptide K	2.50729	0.0310178	0.101034	-2.30941	0.0413416	1807	120
92970_at	Hoxa10	15395	homeo box A10	2.50314	0.0312287	0.101139	0.869424	0.403187	1816	121
103774_at	Ankhd1	108857	ankyrin repeat and KH domain containing 1	2.49269	0.0317678	0.101534	0.920653	0.376981	1841	122
93388_s_at	Spib	272382	Spi-B transcription factor (Spi-1/PU.1 related)	2.49049	0.0318828	0.101634	1.62207	0.133075	1846	123
102661_at	Egr2	13654	early growth response 2	2.48968	0.0319251	0.101634	-2.08895	0.0607507	1848	124
100935_at	Mlx	21428	MAX-like protein X	2.45556	0.033771	0.104125	-0.862377	0.406888	1909	125
96672_at	Hod	74318	homeobox only domain	2.45139	0.034005	0.104292	-2.86371	0.0154139	1919	126
104655_at	Tbx2	21385	T-box 2	2.44401	0.0344232	0.104656	0.323346	0.752497	1936	127
95795_at	Supt4h2	20923	suppressor of Ty 4 homolog 2 (S. cerevisiae)	2.43721	0.0348143	0.104893	1.80763	0.0980583	1953	128
160841_at	Dbp	13170	D site albumin promoter binding protein	2.42511	0.0355222	0.105918	1.17554	0.264595	1974	129
160535_at	Nfe2l1	18023	nuclear factor, erythroid derived 2,-like 1	2.40051	0.0370132	0.107691	-4.7625	0.000587732	2023	130
104240_at	Cutl1	13047	cut-like 1 (Drosophila)	2.38506	0.0379865	0.108854	-1.94022	0.0784128	2054	131
94689_at	Rbm39	170791	RNA binding motif protein 39	2.38305	0.0381155	0.108959	-0.404946	0.693281	2059	132
100971_at	Tead3	21678	TEA domain family member 3	2.37952	0.0383428	0.109226	-0.297955	0.77129	2066	133
92927_at	Etv1	14009	ets variant gene 1	2.37459	0.0386628	0.10946	1.12963	0.282663	2079	134
100094_at	Supt5h	20924	suppressor of Ty 5 homolog (S. cerevisiae)	2.36961	0.0389892	0.109826	0.030515	0.976203	2085	135
92484_at	Hivep2	15273	human immunodeficiency virus type I enhancer binding protein 2	2.35914	0.0396857	0.110045	-0.521491	0.612363	2119	136
93941_at	T	20997	brachyury	2.35337	0.0400758	0.110413	-3.91118	0.00242938	2136	137
162372_f_at	Relb	19698	avian reticuloendotheliosis viral (v-rel) oncogene related B	2.33515	0.0413363	0.111156	-0.273885	0.789248	2187	138
101727_at	Nfkbie	18037	nuclear factor of kappa light polypeptide gene enhancer in B-cells inhibitor, epsilon	2.33003	0.0416989	0.111685	0.709077	0.493032	2197	139
94968_at	Nfyc	18046	nuclear transcription factor-Y gamma	2.32992	0.0417067	0.111685	-2.82459	0.0165313	2198	140
93145_at	Gatad2a	234366	GATA zinc finger domain containing 2A	2.31656	0.0426694	0.112978	-3.19092	0.0085925	2223	141
94261_at	Thrap3	230753	thyroid hormone receptor associated protein 3	2.31205	0.0430006	0.113346	-3.23654	0.00792257	2232	142
103634_at	Isgf3g	16391	interferon dependent positive acting transcription factor 3 gamma	2.30129	0.0438015	0.113618	0.393198	0.701687	2267	143
95671_at	Hey1	15213	hairy/enhancer-of-split related with YRPW motif 1	2.28605	0.044965	0.114509	0.436536	0.670892	2311	144
104507_g_at	Nr1i3	12355	nuclear receptor subfamily 1, group I, member 3	2.2802	0.0454209	0.114622	-0.803732	0.438576	2332	145
94896_at	Hnrpab	15384	heterogeneous nuclear ribonucleoprotein A/B	2.26866	0.0463363	0.115375	1.48303	0.166142	2363	146
93234_at	Msc	17681	musculin	2.26799	0.0463899	0.115375	0.867913	0.403979	2366	147
100513_at	Ddef1	13196	development and differentiation enhancing	2.2679	0.0463973	0.115375	-10.142	6.42022e-07	2367	148
97695_s_at	Rpl7	19989	ribosomal protein L7	2.24495	0.0482833	0.116811	3.95314	0.00226048	2431	149
102039_at	Gtf2h4	14885	general transcription factor II H, polypeptide 4	2.24472	0.0483025	0.116811	2.55851	0.0265889	2433	150
101631_at	Sox11	20666	SRY-box containing gene 11	2.24337	0.0484163	0.116811	-3.48818	0.00507479	2439	151
102074_at	Otp	18420	orthopedia homolog (Drosophila)	2.23851	0.0488274	0.11714	0.753099	0.467203	2453	152
102901_at	Six3	20473	sine oculis-related homeobox 3 homolog (Drosophila)	2.22478	0.0500129	0.117938	1.53525	0.152971	2496	153
93327_at	Tax1bp3	76281	Tax1 (human T-cell leukemia virus type I) binding protein 3	2.21624	0.0507656	0.118591	-4.45344	0.000973141	2519	154
104506_at	Nr1i3	12355	nuclear receptor subfamily 1, group I, member 3	2.20633	0.051656	0.119374	0.286252	0.780004	2547	155
92395_r_at	Crebl1	12915	cAMP responsive element binding protein-like 1	2.19589	0.0526138	0.120437	1.33963	0.207384	2571	156
160520_at	Yap1	22601	yes-associated protein 1	2.19123	0.0530476	0.120837	-0.840904	0.418306	2583	157
161468_f_at	Hand1	15110	heart and neural crest derivatives expressed transcript 1	2.18744	0.0534036	0.121021	-1.52001	0.156717	2594	158
92237_at	Rxrg	20183	retinoid X receptor gamma	2.16985	0.0550904	0.122086	2.59577	0.024881	2656	159
99169_at	Carm1	59035	coactivator-associated arginine methyltransferase 1	2.16803	0.0552676	0.122336	-1.86965	0.0883664	2658	160
96109_at	Klf2	16598	Kruppel-like factor 2 (lung)	2.16568	0.0554989	0.122501	4.34248	0.00116995	2665	161
92933_at	Pou2f3	18988	POU domain, class 2, transcription factor 3	2.16245	0.0558175	0.122507	0.560039	0.586676	2680	162
93671_at	Erf	13875	Ets2 repressor factor	2.15954	0.0561065	0.122766	-0.740164	0.474702	2690	163
104698_at	Gata6	14465	GATA binding protein 6	2.14981	0.0570859	0.123896	1.08184	0.30247	2712	164
93693_at	Hmbox1	219150	homeobox containing 1	2.14799	0.0572712	0.123905	-3.52074	0.00479221	2719	165
93880_at	Eomes	13813	eomesodermin homolog (Xenopus laevis)	2.14421	0.0576581	0.124148	-0.721125	0.485877	2733	166
92275_at	Tcfap2c	21420	transcription factor AP-2, gamma	2.14326	0.0577557	0.12425	1.74618	0.108607	2736	167
92233_at	1810007M14Rik	67367	RIKEN cDNA 1810007M14 gene	2.13942	0.0581522	0.124593	-1.49978	0.161814	2746	168
104356_at	Taf9	108143	TAF9 RNA polymerase II, TATA box binding protein (TBP)-associated factor	2.13867	0.0582304	0.124593	-1.06518	0.309615	2748	169
100554_at	Pdlim1	54132	PDZ and LIM domain 1 (elfin)	2.13825	0.0582743	0.124593	-1.25151	0.236708	2751	170
93073_at	Nfatc2	18019	nuclear factor of activated T-cells, cytoplasmic, calcineurin-dependent 2	2.13194	0.0589346	0.124766	-0.691224	0.503752	2779	171
160721_at	Elf1	13709	E74-like factor 1	2.12812	0.0593385	0.125014	-1.60604	0.136567	2793	172
104592_i_at	Mef2c	17260	myocyte enhancer factor 2C	2.12208	0.0599831	0.125957	-0.457503	0.656213	2803	173
162161_r_at	Tcea1	21399	transcription elongation factor A (SII) 1	2.11082	0.0612071	0.126444	-0.13235	0.897097	2848	174
98629_f_at	Hif1a	15251	hypoxia inducible factor 1, alpha subunit	2.10998	0.0612985	0.126444	-1.69279	0.11859	2851	175
95796_g_at	Supt4h2	20923	suppressor of Ty 4 homolog 2 (S. cerevisiae)	2.10912	0.061394	0.126444	0.856252	0.410124	2857	176
160748_at	Asb6	72323	ankyrin repeat and SOCS box-containing protein 6	2.10525	0.0618218	0.126802	-0.372636	0.7165	2869	177
94754_at	Lhx8	16875	LIM homeobox protein 8	2.09968	0.0624451	0.127371	0.233382	0.819751	2885	178
97660_s_at	Tcf7l2	21416	transcription factor 7-like 2, T-cell specific, HMG-box	2.09926	0.0624916	0.127371	0.963913	0.355802	2887	179
100451_at	Hsf1	15499	heat shock factor 1	2.09754	0.0626855	0.127625	1.2812	0.226474	2891	180
161680_r_at	Nr1h2	22260	nuclear receptor subfamily 1, group H, member 2	2.09328	0.0631688	0.128205	-2.48523	0.0302908	2900	181
94229_at	Tsc22d4	78829	TSC22 domain family 4	2.09311	0.0631884	0.128205	-1.54198	0.151341	2901	182
102959_at	Tle4	21888	transducin-like enhancer of split 4, homolog of Drosophila E(spl)	2.09123	0.0634033	0.12842	1.42084	0.183084	2906	183
98628_f_at	Hif1a	15251	hypoxia inducible factor 1, alpha subunit	2.08605	0.0639987	0.128828	-1.75824	0.10646	2924	184
98455_at	Atf2	11909	activating transcription factor 2	2.07475	0.0653196	0.129932	0.0757957	0.940943	2959	185
94281_at	Cnot2	72068	CCR4-NOT transcription complex, subunit 2	2.05774	0.0673658	0.131775	0.844482	0.416389	3009	186
104701_at	Bhlhb2	20893	basic helix-loop-helix domain containing, class B2	2.04894	0.0684522	0.132862	-0.868752	0.403539	3032	187
160898_at	Abt1	30946	activator of basal transcription	2.0334	0.0704199	0.134721	2.12491	0.0570816	3075	188
101416_f_at	Bat4	81845	HLA-B associated transcript 4	2.03297	0.070475	0.134721	-1.15837	0.271242	3079	189
99095_at	Max	17187	Max protein	2.02504	0.0715044	0.135279	-3.15462	0.00916648	3110	190
98767_at	Yy1	22632	YY1 transcription factor	2.01549	0.0727673	0.135966	-2.73654	0.0193507	3150	191
98545_at	Phb2	12034	prohibitin 2	2.00967	0.0735474	0.13645	4.04882	0.00191939	3172	192
92343_at	Hltf	20585	helicase-like transcription factor	2.00802	0.0737715	0.136601	2.34647	0.0387277	3178	193
104502_f_at	Hes6	55927	hairy and enhancer of split 6 (Drosophila)	2.00583	0.074068	0.136793	-3.07694	0.0105286	3187	194
99665_at	Satb1	20230	special AT-rich sequence binding protein 1	2.00134	0.0746824	0.137411	1.64193	0.128856	3199	195
161159_r_at	Pou5f1	18999	POU domain, class 5, transcription factor 1	2.00107	0.0747198	0.137436	-0.360046	0.72563	3200	196
101930_at	Nfix	18032	nuclear factor I/X	2.00081	0.0747553	0.137459	-6.80793	2.92279e-05	3201	197
97157_at	Nkx3-1	18095	NK-3 transcription factor, locus 1 (Drosophila)	1.99152	0.0760456	0.13892	0.130928	0.898196	3222	198
104304_r_at	Polr3k	67005	polymerase (RNA) III (DNA directed) polypeptide K	1.98044	0.0776153	0.140442	-3.0418	0.0112104	3252	199
95336_at	Hif3a	53417	hypoxia inducible factor 3, alpha subunit	1.97591	0.0782678	0.14086	0.286884	0.779533	3270	200
96593_at	Elk1	13712	ELK1, member of ETS oncogene family	1.97583	0.0782803	0.14086	-0.209725	0.837716	3271	201
99440_at	Nfib	18028	nuclear factor I/B	1.9741	0.0785309	0.140931	-3.43052	0.00561793	3279	202
96824_at	Sox15	20670	SRY-box containing gene 15	1.96942	0.0792142	0.141717	2.55108	0.0269431	3290	203
97893_at	Tbpl1	237336	TATA box binding protein-like 1	1.95812	0.0808902	0.143625	-0.286565	0.779771	3315	204
161847_r_at	Tcf1	21405	transcription factor 1	1.95597	0.081214	0.143852	1.26095	0.233414	3323	205
103910_at	Taf10	24075	TAF10 RNA polymerase II, TATA box binding protein (TBP)-associated factor	1.95507	0.08135	0.143999	-0.176076	0.863434	3325	206
98465_f_at	Ifi204	15951	interferon activated gene 204	1.94766	0.0824788	0.144759	-5.09909	0.000344535	3352	207
100032_at	Sp1	20683	trans-acting transcription factor 1	1.94374	0.0830825	0.145185	1.91507	0.0818347	3367	208
99059_at	Elf3	13710	E74-like factor 3	1.93862	0.0838787	0.14555	0.943103	0.365881	3392	209
93081_at	Rbbp7	245688	retinoblastoma binding protein 7	1.93253	0.084836	0.145774	-1.75615	0.10683	3424	210
92518_at	Neo1	18007	neogenin	1.93133	0.0850266	0.145774	0.755152	0.46602	3432	211
103091_at	Relb	19698	avian reticuloendotheliosis viral (v-rel) oncogene related B	1.93032	0.0851865	0.145799	-1.21952	0.248151	3439	212
93704_at	Foxf1a	15227	forkhead box F1a	1.92755	0.0856286	0.146066	0.261708	0.798383	3450	213
96171_at	Deaf1	54006	deformed epidermal autoregulatory factor 1 (Drosophila)	1.92306	0.0863501	0.146374	1.21906	0.248319	3471	214
102309_at	Zfp326	54367	zinc finger protein 326	1.91183	0.0881832	0.14788	-1.52954	0.154364	3509	215
94804_at	Pbx1	18514	pre B-cell leukemia transcription factor 1	1.91054	0.0883961	0.148052	1.00058	0.338531	3514	216
100423_f_at	Stat5a	20850	signal transducer and activator of transcription 5A	1.90942	0.0885823	0.14808	0.780858	0.451364	3521	217
101973_at	Cited2	17684	Cbp/p300-interacting transactivator, with Glu/Asp-rich carboxy-terminal domain, 2	1.9049	0.0893362	0.148562	-2.88036	0.0149617	3537	218
92980_at	Phox2a	11859	paired-like homeobox 2a	1.89851	0.0904139	0.149471	0.759703	0.463403	3560	219
96940_at	Tead2	21677	TEA domain family member 2	1.89801	0.0904991	0.149471	0.430595	0.675078	3563	220
101087_r_at	Cnbp	12785	cellular nucleic acid binding protein	1.89375	0.0912268	0.150143	-0.865337	0.405331	3575	221
103277_s_at	Med12	59024	mediator of RNA polymerase II transcription, subunit 12 homolog (yeast)	1.89144	0.0916239	0.150222	0.852324	0.412207	3587	222
92644_s_at	Myb	17863	myeloblastosis oncogene	1.89045	0.0917939	0.150222	2.29959	0.0420621	3595	223
101475_at	Bmi1	12151	Bmi1 polycomb ring finger oncogene	1.88966	0.0919305	0.150222	-0.787312	0.447731	3602	224
103891_i_at	Ell2	192657	elongation factor RNA polymerase II 2	1.88191	0.0932815	0.15143	-2.21215	0.0490339	3624	225
101919_at	Zfx	22764	zinc finger protein X-linked	1.8751	0.094488	0.151954	-1.8158	0.096728	3660	226
101527_at	Tcea1	21399	transcription elongation factor A (SII) 1	1.86895	0.0955916	0.152396	3.05072	0.0110333	3692	227
99029_at	Pias1	56469	protein inhibitor of activated STAT 1	1.86815	0.095735	0.152501	-2.04013	0.0660888	3695	228
101146_at	Gsx1	14842	GS homeobox 1	1.86416	0.0964607	0.153135	-0.3537	0.73025	3707	229
99514_at	Bmyc	107771	brain expressed myelocytomatosis oncogene	1.8637	0.0965436	0.153167	0.468283	0.648724	3710	230
104492_at	Ebf3	13593	early B-cell factor 3	1.85976	0.097266	0.153718	-1.66605	0.123893	3724	231
93701_at	Smarca5	93762	SWI/SNF related, matrix associated, actin dependent regulator of chromatin, subfamily a, member 5	1.8578	0.0976271	0.153932	0.938611	0.368083	3733	232
103050_at	Tcf21	21412	transcription factor 21	1.84442	0.100136	0.155636	3.99883	0.00209036	3787	233
161693_r_at	Ankzf1	52231	ankyrin repeat and zinc finger domain containing 1	1.84287	0.10043	0.155724	-2.41042	0.0345886	3796	234
97973_at	Tal1	21349	T-cell acute lymphocytic leukemia 1	1.83803	0.101356	0.156163	0.436597	0.67085	3818	235
93104_at	Btg1	12226	B-cell translocation gene 1, anti-proliferative	1.82965	0.102985	0.157322	3.52271	0.00477569	3853	236
100302_at	Maff	17133	v-maf musculoaponeurotic fibrosarcoma oncogene family, protein F (avian)	1.82783	0.103342	0.157552	1.39104	0.191708	3860	237
102239_at	Bcl3	12051	B-cell leukemia/lymphoma 3	1.8267	0.103564	0.157612	-1.08588	0.300755	3866	238
93267_at	Rbm39	170791	RNA binding motif protein 39	1.82322	0.104254	0.158234	-0.783369	0.449948	3878	239
101445_at	Dnmt1	13433	DNA methyltransferase (cytosine-5) 1	1.816	0.105697	0.159415	0.402765	0.694838	3902	240
95391_at	Vax1	22326	ventral anterior homeobox containing gene 1	1.81207	0.106493	0.15996	3.5595	0.00447681	3917	241
96507_at	Evx2	14029	even skipped homeotic gene 2 homolog	1.80942	0.107033	0.160358	0.150287	0.883258	3927	242
92920_at	Pitx1	18740	paired-like homeodomain transcription factor 1	1.80842	0.107237	0.160463	2.22088	0.0482909	3933	243
93667_at	Fbxw7	50754	F-box and WD-40 domain protein 7, archipelago homolog (Drosophila)	1.80257	0.108443	0.161633	-4.40037	0.00106255	3949	244
93616_g_at	Pbx3	18516	pre B-cell leukemia transcription factor 3	1.80229	0.1085	0.161678	-3.62745	0.00397433	3950	245
102212_at	Rhox6	19202	reproductive homeobox 6	1.80142	0.108681	0.161688	0.709581	0.492731	3954	246
93888_at	Hoxb1	15407	homeo box B1	1.79385	0.110266	0.162866	-0.880446	0.397446	3985	247
96617_at	Drap1	66556	Dr1 associated protein 1 (negative cofactor 2 alpha)	1.78654	0.111822	0.163968	0.0706009	0.944983	4013	248
161049_at	Foxg1	15228	forkhead box G1	1.78081	0.113057	0.164681	-3.99298	0.00211138	4040	249
102641_at	Sfpi1	20375	SFFV proviral integration 1	1.78079	0.113062	0.164681	0.247052	0.809418	4041	250
104665_g_at	Foxn3	71375	forkhead box N3	1.77514	0.114294	0.165214	-0.264931	0.795961	4069	251
100130_at	Jun	16476	Jun oncogene	1.77165	0.115064	0.16561	-1.0713	0.306977	4088	252
93655_at	Usf1	22278	upstream transcription factor 1	1.77125	0.115153	0.165636	1.55043	0.149315	4092	253
103892_r_at	Ell2	192657	elongation factor RNA polymerase II 2	1.77084	0.115243	0.165666	-1.82818	0.0947439	4094	254
98419_at	Meox1	17285	mesenchyme homeobox 1	1.7695	0.115539	0.165827	-4.62155	0.000738499	4101	255
101008_at	Tcerg1	56070	transcription elongation regulator 1 (CA150)	1.7664	0.116231	0.166245	-1.10795	0.291521	4114	256
102698_at	Epas1	13819	endothelial PAS domain protein 1	1.76629	0.116254	0.166245	-2.43498	0.033116	4115	257
103532_at	Eomes	13813	eomesodermin homolog (Xenopus laevis)	1.759	0.117898	0.167174	0.207703	0.839256	4151	258
102241_f_at	Tcf7l2	21416	transcription factor 7-like 2, T-cell specific, HMG-box	1.75787	0.118155	0.167331	0.692527	0.502965	4156	259
99111_at	Clpb	20480	ClpB caseinolytic peptidase B homolog (E. coli)	1.75751	0.118236	0.167331	0.503609	0.624469	4159	260
102986_at	Myod1	17927	myogenic differentiation 1	1.75661	0.11844	0.167393	-2.99162	0.0122621	4164	261
99076_at	Nr1d2	353187	nuclear receptor subfamily 1, group D, member 2	1.75373	0.119101	0.167857	1.07694	0.304561	4174	262
98338_at	En2	13799	engrailed 2	1.75238	0.11941	0.167903	-2.074	0.0623414	4186	263
92456_at	Taf1c	21341	TATA box binding protein (Tbp)-associated factor, RNA polymerase I, C	1.74925	0.120133	0.168276	-2.06855	0.0629307	4202	264
92674_at	Foxn1	15218	forkhead box N1	1.74885	0.120226	0.168291	0.70673	0.494433	4204	265
99908_at	Pax4	18506	paired box gene 4	1.74488	0.12115	0.168816	-0.685718	0.507086	4224	266
102220_at	Utf1	22286	undifferentiated embryonic cell transcription factor 1	1.74252	0.121702	0.169062	2.20576	0.0495845	4235	267
102344_s_at	Tcea3	21401	transcription elongation factor A (SII), 3	1.74107	0.122043	0.169062	2.05317	0.0646222	4248	268
92914_at	Hoxb7	15415	homeo box B7	1.73829	0.1227	0.169453	-1.85881	0.0899941	4262	269
99386_at	Pou3f4	18994	POU domain, class 3, transcription factor 4	1.72837	0.125078	0.170832	1.18267	0.261871	4308	270
103720_at	Rest	19712	RE1-silencing transcription factor	1.71607	0.12809	0.173158	2.0893	0.0607142	4354	271
102256_at	Tbx15	21384	T-box 15	1.71216	0.129067	0.173681	-5.01195	0.00039502	4374	272
98341_f_at	Mybbp1a	18432	MYB binding protein (P160) 1a	1.70499	0.130874	0.174906	-1.36521	0.199456	4404	273
93528_s_at	Klf9	16601	Kruppel-like factor 9	1.70489	0.130899	0.174906	2.76743	0.0183108	4405	274
103327_at	Prrx2	20204	paired related homeobox 2	1.70443	0.131016	0.174925	-2.42692	0.0335928	4408	275
104762_r_at	Med27	68975	mediator complex subunit 27	1.70028	0.132077	0.17532	-2.01421	0.0690994	4432	276
98819_at	Hoxd1	15429	homeo box D1	1.69773	0.132731	0.175481	1.07458	0.30557	4447	277
97696_r_at	Rpl7	19989	ribosomal protein L7	1.69717	0.132875	0.175481	-1.50255	0.161107	4455	278
101053_at	Prpf6	68879	PRP6 pre-mRNA splicing factor 6 homolog (yeast)	1.69583	0.133223	0.175774	1.30246	0.219369	4460	279
97122_at	Six5	20475	sine oculis-related homeobox 5 homolog (Drosophila)	1.69521	0.133383	0.175831	-0.682259	0.509187	4465	280
96125_at	Daxx	13163	Fas death domain-associated protein	1.69395	0.133709	0.176103	2.13761	0.0558363	4469	281
102425_at	Tle1	21885	transducin-like enhancer of split 1, homolog of Drosophila E(spl)	1.68987	0.134776	0.176638	-3.72944	0.0033267	4491	282
96423_at	Alx3	11694	aristaless 3	1.68702	0.135524	0.177146	-0.762914	0.461562	4503	283
102580_r_at	Hoxa6	15403	homeo box A6	1.68453	0.136183	0.177455	1.30776	0.217625	4514	284
101980_at	Sub1	20024	SUB1 homolog (S. cerevisiae)	1.6841	0.136298	0.177455	0.897614	0.388615	4519	285
103013_at	Usf2	22282	upstream transcription factor 2	1.67972	0.137464	0.178178	1.34956	0.204277	4541	286
161601_i_at	Dnmt1	13433	DNA methyltransferase (cytosine-5) 1	1.67632	0.138379	0.178518	-0.214096	0.834389	4562	287
101382_at	Pbx2	18515	pre B-cell leukemia transcription factor 2	1.66659	0.141028	0.18016	-2.45318	0.0320645	4607	288
102567_at	Hoxd13	15433	homeo box D13	1.66603	0.141183	0.18026	1.41208	0.185586	4610	289
97998_at	Atn1	13498	atrophin 1	1.6631	0.141991	0.180938	1.12041	0.286403	4619	290
102800_at	Foxc2	14234	forkhead box C2	1.6624	0.142187	0.181066	-5.76703	0.000125198	4621	291
92375_at	Ascc1	69090	activating signal cointegrator 1 complex subunit 1	1.65902	0.143127	0.181677	2.00472	0.0702331	4637	292
93164_at	Rnf2	19821	ring finger protein 2	1.65606	0.143958	0.181993	2.82162	0.0166196	4655	293
104158_at	Snw1	66354	SNW domain containing 1	1.65498	0.14426	0.182212	1.10935	0.290944	4660	294
92996_at	Sox17	20671	SRY-box containing gene 17	1.65415	0.144495	0.182386	3.99019	0.0021215	4662	295
103404_at	Rere	68703	arginine glutamic acid dipeptide (RE) repeats	1.65413	0.1445	0.182386	-1.35174	0.203599	4663	296
96580_at	Pbx3	18516	pre B-cell leukemia transcription factor 3	1.65341	0.144703	0.182408	0.688168	0.505601	4666	297
100422_i_at	Stat5a	20850	signal transducer and activator of transcription 5A	1.64855	0.146086	0.183392	-0.0673274	0.947529	4688	298
104526_at	Tcfeb	21425	transcription factor EB	1.64497	0.147114	0.183951	-2.08566	0.0610973	4705	299
102983_at	Smad1	17125	MAD homolog 1 (Drosophila)	1.64242	0.147848	0.184252	-0.976477	0.349814	4723	300
102894_g_at	Pou2f1	18986	POU domain, class 2, transcription factor 1	1.64031	0.148459	0.184722	-1.47575	0.168052	4730	301
98981_s_at	Tcf12	21406	transcription factor 12	1.6386	0.148957	0.185008	-0.791099	0.445608	4739	302
95460_at	Cops5	26754	COP9 (constitutive photomorphogenic) homolog, subunit 5 (Arabidopsis thaliana)	1.63702	0.149418	0.185229	-0.275627	0.787943	4748	303
100082_at	Tcf1	21405	transcription factor 1	1.63434	0.150206	0.185512	1.84144	0.0926609	4765	304
98839_at	Six2	20472	sine oculis-related homeobox 2 homolog (Drosophila)	1.63367	0.150403	0.185589	-2.35742	0.0379865	4770	305
102902_at	Lhx3	16871	LIM homeobox protein 3	1.63319	0.150543	0.185608	1.4301	0.180473	4774	306
98277_at	Ikzf4	22781	IKAROS family zinc finger 4	1.62893	0.151807	0.186115	-5.28896	0.000256725	4800	307
93743_at	Hsbp1	68196	heat shock factor binding protein 1	1.62277	0.15365	0.186931	-4.52632	0.000863033	4838	308
99532_at	Tob1	22057	transducer of ErbB-2.1	1.61672	0.155485	0.187976	0.172006	0.866556	4868	309
102672_g_at	Creb1	12912	cAMP responsive element binding protein 1	1.61568	0.155801	0.188052	4.2546	0.00135523	4875	310
99427_at	Hoxd12	15432	homeo box D12	1.6147	0.156101	0.188052	1.73673	0.110318	4885	311
102069_at	Mtf2	17765	metal response element binding transcription factor 2	1.61374	0.156396	0.188287	2.46179	0.0315781	4889	312
100712_at	Npas1	18142	neuronal PAS domain protein 1	1.60837	0.158053	0.189092	2.49032	0.0300182	4916	313
97679_at	Tlx2	21909	T-cell leukemia, homeobox 2	1.60722	0.15841	0.189285	2.70239	0.0205687	4925	314
98002_at	Irf8	15900	interferon regulatory factor 8	1.60427	0.159333	0.189702	-0.298772	0.770682	4943	315
102048_at	Ankrd1	107765	ankyrin repeat domain 1 (cardiac muscle)	1.59712	0.161586	0.190919	-9.39694	1.37144e-06	4981	316
94711_at	Gcm1	14531	glial cells missing homolog 1 (Drosophila)	1.59211	0.163187	0.191528	4.84335	0.000516222	5015	317
92979_at	Etv4	18612	ets variant gene 4 (E1A enhancer binding protein, E1AF)	1.57564	0.168563	0.194221	-3.69576	0.00352754	5102	318
93406_at	Mafg	17134	v-maf musculoaponeurotic fibrosarcoma oncogene family, protein G (avian)	1.57545	0.168627	0.194221	2.31001	0.0412981	5104	319
162202_f_at	Irf7	54123	interferon regulatory factor 7	1.56683	0.171515	0.195758	1.72284	0.112876	5157	320
94521_at	Cdkn2d	12581	cyclin-dependent kinase inhibitor 2D (p19, inhibits CDK4)	1.56156	0.173307	0.196671	1.04642	0.317818	5186	321
102257_at	Pknox1	18771	Pbx/knotted 1 homeobox	1.56122	0.173423	0.196754	1.18125	0.262413	5188	322
92199_at	Stat5b	20851	signal transducer and activator of transcription 5B	1.55627	0.175126	0.197922	2.05806	0.0640798	5208	323
101305_at	Pou3f3	18993	POU domain, class 3, transcription factor 3	1.55533	0.175449	0.198028	-0.916209	0.379206	5214	324
99843_at	Pitx3	18742	paired-like homeodomain transcription factor 3	1.55493	0.17559	0.198064	-1.24102	0.240411	5218	325
93182_at	Nkx6-2	14912	NK6 transcription factor related, locus 2 (Drosophila)	1.55371	0.17601	0.198389	-2.34917	0.038544	5222	326
94709_at	Gcm2	107889	glial cells missing homolog 2 (Drosophila)	1.54902	0.177647	0.199546	-0.386197	0.706716	5240	327
161287_f_at	Mybbp1a	18432	MYB binding protein (P160) 1a	1.54678	0.178435	0.19998	-0.912407	0.381116	5251	328
162274_f_at	Lsr	54135	lipolysis stimulated lipoprotein receptor	1.5466	0.178497	0.19998	-4.15193	0.00161118	5253	329
94331_at	Stat6	20852	signal transducer and activator of transcription 6	1.54376	0.179502	0.200596	-0.796511	0.442587	5267	330
102713_at	Gata4	14463	GATA binding protein 4	1.54363	0.17955	0.200599	1.06254	0.31076	5268	331
161699_i_at	Irf6	54139	interferon regulatory factor 6	1.54179	0.180201	0.200988	0.623401	0.54573	5277	332
94434_at	Zkscan5	22757	zinc finger with KRAB and SCAN domains 5	1.53904	0.181184	0.201596	0.947984	0.363499	5290	333
100009_r_at	Sox2	20674	SRY-box containing gene 2	1.53825	0.181467	0.201643	1.36028	0.200964	5297	334
162493_r_at	Gtf2i	14886	general transcription factor II I	1.53809	0.181525	0.20167	-1.60577	0.136626	5298	335
92961_at	Lhx1	16869	LIM homeobox protein 1	1.53727	0.181817	0.201868	0.815743	0.431957	5301	336
160498_at	Ldb1	16825	LIM domain binding 1	1.53334	0.183237	0.202539	-0.305041	0.766029	5325	337
101622_at	Alx4	11695	aristaless 4	1.53097	0.184096	0.203032	-1.69379	0.118396	5337	338
100900_at	Hcfc1	15161	host cell factor C1	1.52976	0.184536	0.203326	-1.76727	0.104877	5342	339
92697_at	Foxa1	15375	forkhead box A1	1.52084	0.18782	0.205254	-1.00513	0.336431	5386	340
97789_at	Foxh1	14106	forkhead box H1	1.51958	0.188287	0.205498	-1.08057	0.303012	5393	341
102363_r_at	Junb	16477	Jun-B oncogene	1.51904	0.188488	0.205554	0.182933	0.858179	5395	342
97149_at	Rax	19434	retina and anterior neural fold homeobox	1.51719	0.18918	0.205861	1.99453	0.0714707	5409	343
161308_f_at	Yap1	22601	yes-associated protein 1	1.51425	0.190281	0.206434	-1.77283	0.103913	5425	344
98447_at	Cebpa	12606	CCAAT/enhancer binding protein (C/EBP), alpha	1.51215	0.191073	0.20662	-1.67698	0.121701	5442	345
98337_at	Nkx1-2	20231	NK1 transcription factor related, locus 2 (Drosophila)	1.5112	0.191435	0.206647	3.46535	0.00528311	5451	346
98138_at	Rpl7l1	66229	ribosomal protein L7-like 1	1.51108	0.191478	0.206647	-1.56937	0.144861	5453	347
99846_at	Foxf2	14238	forkhead box F2	1.51096	0.191527	0.206647	0.31143	0.761297	5455	348
98831_at	Foxj1	15223	forkhead box J1	1.50847	0.192469	0.20694	-0.0583582	0.95451	5473	349
102994_at	Stat4	20849	signal transducer and activator of transcription 4	1.50841	0.192492	0.20694	6.3933	5.12785e-05	5475	350
92901_at	Rara	19401	retinoic acid receptor, alpha	1.50023	0.195636	0.208417	-0.771634	0.456588	5525	351
101127_at	Chx10	12677	C. elegans ceh-10 homeo domain containing homolog	1.4995	0.195916	0.208555	-0.548598	0.594241	5528	352
97123_at	Nr0b2	23957	nuclear receptor subfamily 0, group B, member 2	1.49809	0.196466	0.208919	3.90151	0.00247015	5535	353
102917_at	Ciita	12265	class II transactivator	1.49435	0.197925	0.209624	5.90613e-05	0.999954	5557	354
102789_at	Gata2	14461	GATA binding protein 2	1.48952	0.199826	0.210717	-0.368343	0.719608	5581	355
95886_g_at	Crebbp	12914	CREB binding protein	1.48707	0.200797	0.211239	-2.42573	0.0336633	5595	356
92958_at	Foxo3a	56484	forkhead box O3a	1.48616	0.201158	0.211373	-1.47032	0.169492	5600	357
102419_at	Rarg	19411	retinoic acid receptor, gamma	1.48476	0.201718	0.21151	0.245389	0.810673	5613	358
101903_at	Smyd1	12180	SET and MYND domain containing 1	1.48458	0.201792	0.21151	1.82178	0.0957661	5614	359
97717_at	Tcf15	21407	transcription factor 15	1.48391	0.20206	0.211622	3.32126	0.00681609	5620	360
103779_at	Mkl1	223701	MKL (megakaryoblastic leukemia)/myocardin-like 1	1.48158	0.202992	0.211901	-6.73139	3.237e-05	5638	361
103628_at	Lef1	16842	lymphoid enhancer binding factor 1	1.47744	0.204663	0.212406	-0.335287	0.743716	5671	362
92705_at	Tbx2	21385	T-box 2	1.47739	0.204686	0.212406	1.32783	0.211129	5672	363
102054_at	Ankfy1	11736	ankyrin repeat and FYVE domain containing 1	1.47432	0.205934	0.213288	-4.50585	0.00089257	5683	364
96178_at	Myst2	217127	MYST histone acetyltransferase 2	1.47383	0.206132	0.213382	0.623442	0.545704	5685	365
99385_at	Pou3f2	18992	POU domain, class 3, transcription factor 2	1.46909	0.208076	0.214413	-0.257147	0.801812	5712	366
103052_r_at	Nr2f2	11819	nuclear receptor subfamily 2, group F, member 2	1.46353	0.210379	0.215829	-6.20854	6.63578e-05	5737	367
92305_s_at	Pou2f2	18987	POU domain, class 2, transcription factor 2	1.46018	0.21178	0.216435	2.8733	0.0151518	5759	368
99100_at	Stat3	20848	signal transducer and activator of transcription 3	1.45703	0.213106	0.216675	-11.8334	1.34288e-07	5789	369
160430_at	Ctnnb1	12387	catenin (cadherin associated protein), beta 1	1.45664	0.213275	0.216689	-0.164745	0.872133	5793	370
101981_at	Nr1h2	22260	nuclear receptor subfamily 1, group H, member 2	1.45388	0.214441	0.217271	-1.54201	0.151332	5808	371
94100_s_at	Trpc4	22066	transient receptor potential cation channel, subfamily C, member 4	1.45281	0.214896	0.21748	-0.909957	0.382351	5816	372
103318_at	Gabpb1	14391	GA repeat binding protein, beta 1	1.45188	0.215294	0.217598	0.605477	0.557148	5822	373
99043_s_at	Shox2	20429	short stature homeobox 2	1.44975	0.216203	0.218016	-2.87894	0.0149997	5837	374
96707_at	Zscan21	22697	zinc finger and SCAN domain containing 21	1.44607	0.217788	0.218752	2.86741	0.0153124	5860	375
98539_at	Cops2	12848	COP9 (constitutive photomorphogenic) homolog, subunit 2 (Arabidopsis thaliana)	1.444	0.218682	0.219167	1.07751	0.304314	5872	376
103833_at	Hipk2	15258	homeodomain interacting protein kinase 2	1.44349	0.218902	0.21931	-0.0574636	0.955206	5875	377
104070_at	Pcaf	18519	p300/CBP-associated factor	1.43968	0.220561	0.220073	3.01988	0.0116582	5899	378
104008_at	Spdef	30051	SAM pointed domain containing ets transcription factor	1.43712	0.221681	0.220517	-1.47477	0.168311	5917	379
101805_f_at	Nfil3	18030	nuclear factor, interleukin 3, regulated	1.43338	0.223331	0.221485	-1.85106	0.0911748	5935	380
93264_at	Srebf1	20787	sterol regulatory element binding factor 1	1.43209	0.223901	0.221789	-1.74172	0.109411	5942	381
98789_at	Cdkn2a	12578	cyclin-dependent kinase inhibitor 2A	1.43159	0.224124	0.221839	-3.87101	0.00260341	5946	382
98427_s_at	Nfkb1	18033	nuclear factor of kappa light chain gene enhancer in B-cells 1, p105	1.43155	0.22414	0.221839	1.93399	0.0792474	5947	383
104010_at	Zkscan14	67235	zinc finger with KRAB and SCAN domains 14	1.42993	0.224863	0.222144	3.03491	0.0113493	5958	384
103049_at	Mycn	18109	v-myc myelocytomatosis viral related oncogene, neuroblastoma derived (avian)	1.42573	0.226742	0.222831	1.21665	0.249198	5989	385
94296_s_at	Gtf2i	14886	general transcription factor II I	1.42162	0.228594	0.223469	6.4464	4.76567e-05	6020	386
95616_at	Med23	70208	mediator complex subunit 23	1.42118	0.228794	0.223511	-1.22957	0.24451	6025	387
96422_at	Nkx2-9	18094	NK2 transcription factor related, locus 9 (Drosophila)	1.42059	0.229063	0.223511	0.132164	0.897241	6029	388
100072_at	Ciao1	26371	cytosolic iron-sulfur protein assembly 1 homolog (S. cerevisiae)	1.4194	0.2296	0.223744	2.34451	0.0388617	6040	389
95347_at	Myt1	17932	myelin transcription factor 1	1.41851	0.230009	0.223811	-0.537015	0.60195	6046	390
92241_at	Nfic	18029	nuclear factor I/C	1.41428	0.231943	0.224285	2.57339	0.0258934	6085	391
103237_at	Mxd3	17121	Max dimerization protein 3	1.4135	0.232303	0.224372	1.10608	0.292295	6094	392
99914_at	Hand2	15111	heart and neural crest derivatives expressed transcript 2	1.41107	0.23342	0.224828	0.157872	0.877419	6110	393
93950_at	Foxa2	15376	forkhead box A2	1.41042	0.23372	0.224886	-0.892101	0.391436	6117	394
160363_at	Vps72	21427	vacuolar protein sorting 72 (yeast)	1.40072	0.238254	0.226735	1.90219	0.0836402	6184	395
98507_at	Nr1d1	217166	nuclear receptor subfamily 1, group D, member 1	1.40002	0.238584	0.226865	2.08466	0.0612027	6190	396
101959_r_at	Tfdp1	21781	transcription factor Dp 1	1.39705	0.239991	0.227468	-0.697947	0.499698	6210	397
103229_at	Ncoa1	17977	nuclear receptor coactivator 1	1.39624	0.240377	0.227761	-1.02227	0.328611	6212	398
93071_at	Trim28	21849	tripartite motif protein 28	1.39259	0.242117	0.228732	-0.228954	0.823106	6229	399
98317_at	Phox2b	18935	paired-like homeobox 2b	1.39226	0.242279	0.228788	-0.107118	0.916624	6233	400
101088_f_at	Cnbp	12785	cellular nucleic acid binding protein	1.39141	0.242686	0.228956	0.847198	0.414937	6238	401
92562_at	Nfe2l2	18024	nuclear factor, erythroid derived 2, like 2	1.38965	0.243533	0.229087	2.66673	0.0219216	6257	402
98028_at	Twist1	22160	twist gene homolog 1 (Drosophila)	1.38838	0.244142	0.229408	-7.14649	1.87718e-05	6264	403
93418_g_at	Mef2b	17259	myocyte enhancer factor 2B	1.38274	0.246885	0.230431	0.172753	0.865983	6306	404
93698_at	Sox13	20668	SRY-box containing gene 13	1.38255	0.246975	0.230451	0.323005	0.752748	6308	405
101918_at	Tgfb1	21803	transforming growth factor, beta 1	1.38088	0.247793	0.230827	1.16588	0.26832	6317	406
93142_at	Bach1	12013	BTB and CNC homology 1	1.37939	0.248525	0.230908	-0.385468	0.70724	6335	407
92235_g_at	Rxra	20181	retinoid X receptor alpha	1.37563	0.250378	0.231671	-0.270682	0.791647	6361	408
97406_at	Cbfa2t2	12396	core-binding factor, runt domain, alpha subunit 2, translocated to, 2 (human)	1.37452	0.250932	0.231711	2.68572	0.0211906	6374	409
95596_at	Foxk2	68837	forkhead box K2	1.37127	0.252548	0.232154	-1.92397	0.0806078	6403	410
97156_at	Hes3	15207	hairy and enhancer of split 3 (Drosophila)	1.37084	0.252761	0.232261	1.36955	0.198138	6405	411
161645_r_at	Atf3	11910	activating transcription factor 3	1.37017	0.253096	0.232332	3.2652	0.00752912	6412	412
94332_at	Ets1	23871	E26 avian leukemia oncogene 1, 5' domain	1.36451	0.255942	0.233596	-1.5899	0.140165	6449	413
95627_at	Wwtr1	97064	WW domain containing transcription regulator 1	1.35704	0.25975	0.235901	-4.55157	0.000827998	6481	414
98808_at	Neurod2	18013	neurogenic differentiation 2	1.35664	0.259953	0.236013	0.283275	0.782226	6483	415
96496_g_at	Myt1l	17933	myelin transcription factor 1-like	1.35503	0.260781	0.236219	1.47941	0.167089	6497	416
94325_at	Pbx1	18514	pre B-cell leukemia transcription factor 1	1.35458	0.261012	0.236354	0.392996	0.701832	6500	417
100307_at	Nfix	18032	nuclear factor I/X	1.35332	0.261661	0.23666	-1.86783	0.0886373	6506	418
102219_at	Rfx2	19725	regulatory factor X, 2 (influences HLA class II expression)	1.35289	0.261886	0.236773	3.93268	0.00234126	6510	419
103658_r_at	Mtf2	17765	metal response element binding transcription factor 2	1.34964	0.263568	0.237827	0.930896	0.371887	6523	420
92717_at	Neurod1	18012	neurogenic differentiation 1	1.34687	0.265017	0.238523	1.95018	0.0770941	6539	421
162321_f_at	Barx1	12022	BarH-like homeobox 1	1.34227	0.267429	0.239476	1.43694	0.178564	6573	422
98816_s_at	Evx1	14028	even skipped homeotic gene 1 homolog	1.33707	0.270185	0.240699	3.77131	0.00309332	6606	423
103948_at	Tlx3	27140	T-cell leukemia, homeobox 3	1.33631	0.270594	0.240735	-0.278521	0.785779	6616	424
93057_at	Btf3	218490	basic transcription factor 3	1.32665	0.275791	0.242862	1.74675	0.108504	6684	425
102145_f_at	Esrra	26379	estrogen related receptor, alpha	1.32169	0.278498	0.243715	-5.60905	0.000158163	6726	426
93141_at	Nr0b1	11614	nuclear receptor subfamily 0, group B, member 1	1.31981	0.27953	0.244128	4.24502	0.00137722	6739	427
102984_g_at	Smad1	17125	MAD homolog 1 (Drosophila)	1.31879	0.280092	0.244346	-1.28352	0.225689	6747	428
98873_at	Dlx4	13394	distal-less homeobox 4	1.31292	0.283342	0.24577	-0.538747	0.600794	6785	429
94869_at	Aebp2	11569	AE binding protein 2	1.31252	0.283563	0.245784	1.02881	0.325659	6790	430
101529_g_at	Tcea1	21399	transcription elongation factor A (SII) 1	1.30864	0.285733	0.246832	4.47357	0.000941336	6811	431
101618_r_at	Trp53	22059	transformation related protein 53	1.3085	0.285817	0.246832	-2.84881	0.0158305	6812	432
160780_at	Tcf3	21415	transcription factor 3	1.29935	0.290996	0.249283	0.739877	0.47487	6870	433
92499_at	Uncx4.1	22255	Unc4.1 homeobox (C. elegans)	1.29932	0.291011	0.249283	-0.785501	0.448749	6871	434
94481_at	Ugp2	216558	UDP-glucose pyrophosphorylase 2	1.29447	0.293792	0.250144	-0.591342	0.566245	6913	435
92234_at	Rxra	20181	retinoid X receptor alpha	1.28771	0.297713	0.251734	0.928558	0.373046	6961	436
92257_at	Clock	12753	circadian locomoter output cycles kaput	1.28693	0.298166	0.252009	-2.86624	0.0153444	6964	437
102753_at	Men1	17283	multiple endocrine neoplasia 1	1.28581	0.29882	0.252173	-2.71364	0.0201595	6972	438
93945_at	Esr1	13982	estrogen receptor 1 (alpha)	1.28522	0.299169	0.252173	1.42187	0.182794	6980	439
97550_at	Hdac7a	56233	histone deacetylase 7A	1.28097	0.301669	0.253224	-4.50653	0.000891571	7012	440
92956_at	Notch3	18131	Notch gene homolog 3 (Drosophila)	1.27464	0.305422	0.254668	-2.36788	0.0372915	7059	441
161378_r_at	Runx2	12393	runt related transcription factor 2	1.2712	0.307483	0.255655	-1.27418	0.228862	7077	442
92487_at	Sox7	20680	SRY-box containing gene 7	1.26792	0.309463	0.256509	1.37715	0.195845	7101	443
94187_at	Gsc	14836	goosecoid	1.26569	0.310812	0.257086	-0.232617	0.820331	7116	444
97437_f_at	Ankib1	70797	ankyrin repeat and IBR domain containing 1	1.2641	0.311779	0.25738	-6.73175	3.23542e-05	7130	445
101724_at	Hes2	15206	hairy and enhancer of split 2 (Drosophila)	1.26329	0.312269	0.257555	1.55194	0.148955	7135	446
104049_at	Rnf6	74132	ring finger protein (C3H2C3 type) 6	1.26186	0.313142	0.257769	-1.11067	0.290399	7149	447
94630_at	Ikzf2	22779	IKAROS family zinc finger 2	1.25601	0.316732	0.259455	0.911728	0.381458	7185	448
101355_at	Ascl2	17173	achaete-scute complex homolog-like 2 (Drosophila)	1.25232	0.319014	0.260681	-0.804631	0.438078	7203	449
92977_s_at	Hmx3	15373	H6 homeo box 3	1.251	0.319837	0.260896	-1.24529	0.2389	7214	450
101665_at	Nr5a1	26423	nuclear receptor subfamily 5, group A, member 1	1.251	0.319837	0.260896	0.690686	0.504077	7215	451
102579_f_at	Hoxa6	15403	homeo box A6	1.24645	0.322677	0.261894	-0.411199	0.688824	7252	452
161025_f_at	Sox18	20672	SRY-box containing gene 18	1.24607	0.322921	0.261918	-1.73511	0.110612	7255	453
96504_at	Pax8	18510	paired box gene 8	1.24111	0.326046	0.263315	0.506169	0.622728	7286	454
102398_at	Rxrb	20182	retinoid X receptor beta	1.2395	0.327063	0.263601	-0.26414	0.796555	7303	455
94969_at	Nfyc	18046	nuclear transcription factor-Y gamma	1.23905	0.32735	0.263735	2.69296	0.0209182	7305	456
160996_at	Foxd1	15229	forkhead box D1	1.23642	0.329024	0.264457	1.59757	0.138445	7323	457
93852_at	Mef2a	17258	myocyte enhancer factor 2A	1.23538	0.329688	0.264722	-2.38971	0.0358799	7329	458
98306_g_at	Foxm1	14235	forkhead box M1	1.22812	0.334365	0.266638	0.940362	0.367224	7380	459
161051_at	Hes5	15208	hairy and enhancer of split 5 (Drosophila)	1.22618	0.335619	0.267121	0.250658	0.806699	7395	460
96987_at	Foxo4	54601	forkhead box O4	1.22273	0.337867	0.267981	-2.28104	0.0434569	7420	461
98995_at	E2f5	13559	E2F transcription factor 5	1.22194	0.338384	0.268207	2.02787	0.0674974	7426	462
102235_at	Mycl1	16918	v-myc myelocytomatosis viral oncogene homolog 1, lung carcinoma derived (avian)	1.22067	0.339217	0.268651	-1.44274	0.176959	7432	463
94408_at	Nab1	17936	Ngfi-A binding protein 1	1.21709	0.34157	0.269463	-2.6885	0.0210857	7461	464
102863_at	Zkscan1	74570	zinc finger with KRAB and SCAN domains 1	1.21659	0.341899	0.269686	-1.08036	0.303102	7462	465
101958_f_at	Tfdp1	21781	transcription factor Dp 1	1.21584	0.342394	0.269888	-0.454165	0.65854	7466	466
93221_at	Hoxd8	15437	homeo box D8	1.21179	0.345081	0.271017	2.33651	0.0394143	7493	467
94687_at	Foxb1	64290	forkhead box B1	1.20824	0.347451	0.271916	0.841616	0.417924	7521	468
101185_at	Foxl1	14241	forkhead box L1	1.20749	0.347951	0.272141	-0.617108	0.549724	7525	469
161836_r_at	Zhx1	22770	zinc fingers and homeoboxes protein 1	1.20739	0.348016	0.272141	0.518327	0.614496	7527	470
96306_at	Polr2i	69920	polymerase (RNA) II (DNA directed) polypeptide I	1.2072	0.348143	0.272168	1.80242	0.0989149	7529	471
97394_at	Smarca5	93762	SWI/SNF related, matrix associated, actin dependent regulator of chromatin, subfamily a, member 5	1.2046	0.349894	0.272601	0.483256	0.638389	7553	472
96120_at	Dnajb6	23950	DnaJ (Hsp40) homolog, subfamily B, member 6	1.20332	0.350758	0.272907	0.497001	0.628972	7565	473
160834_at	Sertad1	55942	SERTA domain containing 1	1.20223	0.351494	0.273263	-6.30955	5.76016e-05	7571	474
96192_at	Sp3	20687	trans-acting transcription factor 3	1.2005	0.352663	0.273738	-0.673009	0.514832	7583	475
103496_at	Arid3a	13496	AT rich interactive domain 3A (Bright like)	1.19753	0.35468	0.274219	0.0139536	0.989117	7613	476
98540_g_at	Cops2	12848	COP9 (constitutive photomorphogenic) homolog, subunit 2 (Arabidopsis thaliana)	1.19357	0.357389	0.275317	1.01535	0.331754	7640	477
95931_at	Med14	26896	mediator complex subunit 14	1.19158	0.358752	0.275629	1.75657	0.106755	7661	478
96793_at	Dmap1	66233	DNA methyltransferase 1-associated protein 1	1.1903	0.359634	0.276014	2.49087	0.0299892	7669	479
104156_r_at	Atf3	11910	activating transcription factor 3	1.18651	0.362257	0.277165	-2.08548	0.0611161	7693	480
100941_at	Pias2	17344	protein inhibitor of activated STAT 2	1.18217	0.365278	0.278607	2.75496	0.018724	7717	481
93055_at	Ankrd46	68839	ankyrin repeat domain 46	1.17997	0.366813	0.279248	1.77756	0.103099	7731	482
97092_at	Mesp2	17293	mesoderm posterior 2	1.17995	0.36683	0.279248	-2.68595	0.0211819	7732	483
104669_at	Irf7	54123	interferon regulatory factor 7	1.17846	0.367877	0.27967	-0.0821456	0.936007	7742	484
99120_f_at	Chd4	107932	chromodomain helicase DNA binding protein 4	1.17841	0.367908	0.27967	-2.63402	0.0232399	7743	485
161180_r_at	Ifi204	15951	interferon activated gene 204	1.17735	0.368653	0.279983	3.02291	0.0115952	7750	486
103011_at	Sin3a	20466	transcriptional regulator, SIN3A (yeast)	1.17708	0.368845	0.280093	2.67584	0.021568	7751	487
93417_at	Mef2b	17259	myocyte enhancer factor 2B	1.17589	0.369684	0.280441	0.0932503	0.927381	7759	488
160793_at	Pou6f1	19009	POU domain, class 6, transcription factor 1	1.17459	0.370605	0.280782	-2.51375	0.0287936	7768	489
99880_at	Rfx1	19724	regulatory factor X, 1 (influences HLA class II expression)	1.17434	0.370776	0.280835	1.32751	0.211233	7771	490
102087_at	Hoxa3	15400	homeo box A3	1.17135	0.372896	0.281702	0.945683	0.364621	7787	491
92766_at	Hand1	15110	heart and neural crest derivatives expressed transcript 1	1.17118	0.37302	0.281702	-0.872966	0.401337	7790	492
160643_at	Hdac2	15182	histone deacetylase 2	1.17026	0.373673	0.281955	-1.39785	0.189709	7800	493
93129_at	Cutl2	13048	cut-like 2 (Drosophila)	1.16687	0.376089	0.282992	4.019	0.00201957	7822	494
102204_at	Mafb	16658	v-maf musculoaponeurotic fibrosarcoma oncogene family, protein B (avian)	1.16471	0.377642	0.28341	-0.273833	0.789286	7843	495
162501_at	Phb2	12034	prohibitin 2	1.16004	0.381007	0.28434	-1.0989	0.295282	7887	496
93425_at	Irf5	27056	interferon regulatory factor 5	1.15952	0.381382	0.284548	-2.29045	0.0427441	7889	497
104241_at	Mef2d	17261	myocyte enhancer factor 2D	1.15511	0.384582	0.28583	-3.34074	0.00658475	7918	498
101081_at	Ctbp1	13016	C-terminal binding protein 1	1.15508	0.384606	0.28583	-6.69892	3.38104e-05	7920	499
160215_at	Aes	14797	amino-terminal enhancer of split	1.15455	0.38499	0.285976	0.520788	0.612836	7923	500
94212_at	Tsc22d3	14605	TSC22 domain family 3	1.15347	0.385781	0.286197	4.21416	0.00145058	7934	501
99056_at	Pcbd1	13180	pterin 4 alpha carbinolamine dehydratase/dimerization cofactor of hepatocyte nuclear factor 1 alpha (TCF1) 1	1.15126	0.387394	0.286707	-0.613161	0.552237	7953	502
99817_at	Vax2	24113	ventral anterior homeobox containing gene 2	1.14821	0.389639	0.287422	2.0591	0.0639645	7978	503
160355_at	Maz	17188	MYC-associated zinc finger protein (purine-binding transcription factor)	1.14609	0.391197	0.288109	-1.14083	0.278171	7992	504
102654_at	Gata1	14460	GATA binding protein 1	1.14542	0.391696	0.288312	-1.09695	0.296096	7996	505
97974_at	Zfpm1	22761	zinc finger protein, multitype 1	1.1447	0.392226	0.288512	-2.09829	0.0597768	8001	506
160138_at	Mxi1	17859	Max interacting protein 1	1.14176	0.394411	0.289245	5.80424	0.000118552	8026	507
100412_g_at	Aebp1	11568	AE binding protein 1	1.1412	0.394824	0.289404	-10.2418	5.82e-07	8030	508
94811_s_at	Gtf2h1	14884	general transcription factor II H, polypeptide 1	1.13575	0.398895	0.290871	-2.04316	0.0657455	8071	509
161842_r_at	Etv4	18612	ets variant gene 4 (E1A enhancer binding protein, E1AF)	1.13519	0.399314	0.290921	-1.91701	0.081566	8078	510
104100_at	Ptrf	19285	polymerase I and transcript release factor	1.13154	0.402065	0.291831	-11.5952	1.65388e-07	8109	511
97506_at	Rnf2	19821	ring finger protein 2	1.13149	0.402102	0.291831	1.65787	0.125557	8110	512
102919_at	Mafk	17135	v-maf musculoaponeurotic fibrosarcoma oncogene family, protein K (avian)	1.1283	0.404513	0.292747	0.144784	0.8875	8133	513
100050_at	Id1	15901	inhibitor of DNA binding 1	1.12476	0.407206	0.293544	-3.88786	0.00252887	8165	514
94415_at	Bach1	12013	BTB and CNC homology 1	1.12307	0.408502	0.293775	1.17113	0.266291	8181	515
95479_at	C1d	57316	nuclear DNA binding protein	1.12202	0.409298	0.293873	-1.15392	0.272988	8197	516
102660_at	Hoxc4	15423	homeo box C4	1.12045	0.410503	0.294198	0.0553677	0.956838	8212	517
102965_at	Znfx1	98999	zinc finger, NFX1-type containing 1	1.11558	0.414256	0.295729	-1.61902	0.133732	8245	518
97777_at	Nkx2-5	18091	NK2 transcription factor related, locus 5 (Drosophila)	1.11379	0.41564	0.296143	1.86916	0.0884398	8261	519
102955_at	Nfil3	18030	nuclear factor, interleukin 3, regulated	1.11151	0.417403	0.296752	-1.03771	0.321676	8279	520
102364_at	Jund1	16478	Jun proto-oncogene related gene d1	1.10845	0.419791	0.297551	-1.66315	0.124481	8304	521
160941_at	Pde8a	18584	phosphodiesterase 8A	1.10754	0.420502	0.297984	-1.12905	0.282897	8306	522
97988_at	Mrg1	17536	myeloid ecotropic viral integration site-related gene 1	1.10706	0.420878	0.298171	2.61637	0.0239834	8308	523
160194_at	Gcdh	270076	glutaryl-Coenzyme A dehydrogenase	1.10604	0.421673	0.298317	-1.02789	0.326075	8319	524
93546_s_at	Cbfb	12400	core binding factor beta	1.10603	0.421682	0.298317	-2.50319	0.0293396	8320	525
161499_f_at	Rpl7l1	66229	ribosomal protein L7-like 1	1.10443	0.422936	0.29841	0.468707	0.648431	8341	526
92935_at	Runx1t1	12395	runt-related transcription factor 1; translocated to, 1 (cyclin D-related)	1.10425	0.423079	0.29841	-0.501246	0.626077	8344	527
104458_at	Tcf3	21415	transcription factor 3	1.10264	0.424343	0.29886	-1.56951	0.144827	8355	528
103657_i_at	Mtf2	17765	metal response element binding transcription factor 2	1.10221	0.424683	0.29886	0.689685	0.504682	8364	529
98394_at	Dlx1	13390	distal-less homeobox 1	1.09768	0.428259	0.300478	0.288457	0.77836	8389	530
99808_at	Hoxb13	15408	homeo box B13	1.09551	0.429975	0.301179	1.39076	0.19179	8403	531
102413_at	Lmo1	109594	LIM domain only 1	1.09425	0.430981	0.30164	2.74985	0.0188956	8409	532
93947_g_at	Esr1	13982	estrogen receptor 1 (alpha)	1.09036	0.434086	0.30287	0.475613	0.643655	8436	533
92515_at	Isl1	16392	ISL1 transcription factor, LIM/homeodomain	1.08968	0.434629	0.303105	0.224381	0.826574	8440	534
102893_at	Pou2f1	18986	POU domain, class 2, transcription factor 1	1.08949	0.434783	0.303176	-0.854925	0.410826	8441	535
95351_at	Ncoa6	56406	nuclear receptor coactivator 6	1.08523	0.438203	0.304335	-0.62433	0.545142	8475	536
98040_at	Tcfe2a	21423	transcription factor E2a	1.08485	0.438505	0.304437	0.996077	0.34062	8478	537
160662_r_at	Gata6	14465	GATA binding protein 6	1.08168	0.441065	0.305359	-0.682739	0.508895	8501	538
98010_at	Nfe2	18022	nuclear factor, erythroid derived 2	1.08151	0.441201	0.305372	1.42723	0.181278	8504	539
160460_at	Clpb	20480	ClpB caseinolytic peptidase B homolog (E. coli)	1.08056	0.441972	0.305619	-5.24347	0.000275343	8512	540
92255_at	Hoxb4	15412	homeo box B4	1.0799	0.442507	0.305629	-0.53242	0.605023	8522	541
95525_at	Ncoa6	56406	nuclear receptor coactivator 6	1.07792	0.444114	0.30619	-0.832181	0.423005	8537	542
160617_at	Klf13	50794	Kruppel-like factor 13	1.077	0.444863	0.30619	1.40764	0.186865	8551	543
101086_f_at	Cnbp	12785	cellular nucleic acid binding protein	1.07657	0.445213	0.306252	0.452728	0.659543	8555	544
95297_at	Hoxa1	15394	homeo box A1	1.07548	0.446108	0.306587	-2.52168	0.0283908	8564	545
92667_at	Ar	11835	androgen receptor	1.07443	0.446962	0.30687	-2.73564	0.019382	8573	546
97948_at	Rb1	19645	retinoblastoma 1	1.06742	0.452712	0.308657	-4.17024	0.0015621	8633	547
160534_at	Psmc5	19184	protease (prosome, macropain) 26S subunit, ATPase 5	1.06583	0.454027	0.309053	0.983868	0.346326	8647	548
161430_at	Preb	50907	prolactin regulatory element binding	1.06165	0.457489	0.310369	-0.329938	0.747645	8675	549
96144_at	Id4	15904	inhibitor of DNA binding 4	1.06136	0.457731	0.310461	1.59564	0.138876	8678	550
100468_g_at	Lyl1	17095	lymphoblastomic leukemia	1.05583	0.462334	0.312431	0.347537	0.734747	8710	551
160969_at	Foxk1	17425	forkhead box K1	1.04688	0.469867	0.314739	-0.646945	0.530935	8787	552
160526_s_at	Crem	12916	cAMP responsive element modulator	1.04591	0.470684	0.315038	-5.47716	0.000192762	8792	553
92342_at	Sox1	20664	SRY-box containing gene 1	1.04574	0.470829	0.315038	2.84513	0.0159348	8795	554
102864_at	Hoxa7	15404	homeo box A7	1.04346	0.472759	0.315563	-0.65743	0.524423	8818	555
94128_at	Bard1	12021	BRCA1 associated RING domain 1	1.0428	0.473325	0.315726	5.25498	0.000270504	8824	556
102088_at	Klf12	16597	Kruppel-like factor 12	1.04255	0.473532	0.315828	-2.14983	0.0546631	8825	557
160887_at	Hes1	15205	hairy and enhancer of split 1 (Drosophila)	1.03787	0.477519	0.316908	-0.254627	0.803709	8869	558
161348_r_at	Pdlim1	54132	PDZ and LIM domain 1 (elfin)	1.03702	0.478244	0.317174	-1.95849	0.0760097	8875	559
102963_at	E2f1	13555	E2F transcription factor 1	1.03645	0.478733	0.317355	-1.47983	0.166981	8879	560
99103_at	Irf3	54131	interferon regulatory factor 3	1.0354	0.479633	0.317598	-3.61621	0.00405322	8888	561
93405_at	E2f3	13557	E2F transcription factor 3	1.0354	0.479638	0.317598	-3.61137	0.00408771	8889	562
100924_at	Gata3	14462	GATA binding protein 3	1.02922	0.484947	0.319674	-6.65248	3.59911e-05	8929	563
100007_at	Irf2bp1	272359	interferon regulatory factor 2 binding protein 1	1.02806	0.485952	0.320122	-1.06056	0.311622	8935	564
92908_at	Hivep1	110521	human immunodeficiency virus type I enhancer binding protein 1	1.02723	0.486671	0.320498	-9.52978	1.19371e-06	8937	565
160656_i_at	Fem1b	14155	feminization 1 homolog b (C. elegans)	1.02619	0.487564	0.320694	2.35924	0.0378643	8945	566
93670_at	Erf	13875	Ets2 repressor factor	1.02376	0.489678	0.321604	-0.820316	0.429454	8962	567
100567_at	Fabp4	11770	fatty acid binding protein 4, adipocyte	1.02267	0.490623	0.321902	-2.63251	0.0233027	8971	568
161104_at	2008-09-10	103080	septin 10	1.01972	0.49319	0.32271	-2.98763	0.0123499	8993	569
99041_at	Taf1b	21340	TATA box binding protein (Tbp)-associated factor, RNA polymerase I, B	1.01934	0.493518	0.32271	-0.155307	0.879393	9000	570
94262_at	Thrap3	230753	thyroid hormone receptor associated protein 3	1.01931	0.493549	0.32271	1.64874	0.127439	9001	571
96003_at	Mta2	23942	metastasis-associated gene family, member 2	1.01924	0.493611	0.32271	-2.09568	0.0600476	9002	572
99158_at	Ostf1	20409	osteoclast stimulating factor 1	1.01707	0.495501	0.323372	-2.41196	0.0344948	9019	573
97937_at	Klf5	12224	Kruppel-like factor 5	1.01462	0.497647	0.324126	-5.77385	0.00012395	9037	574
92658_at	Foxq1	15220	forkhead box Q1	1.01268	0.499349	0.324937	4.27254	0.00131505	9045	575
160848_at	Zhx1	22770	zinc fingers and homeoboxes protein 1	1.01006	0.501658	0.32547	-1.78795	0.101331	9069	576
100962_at	Nab2	17937	Ngfi-A binding protein 2	1.00964	0.502024	0.32547	-4.58048	0.000789725	9076	577
103591_at	Taf6	21343	TAF6 RNA polymerase II, TATA box binding protein (TBP)-associated factor	1.00949	0.502161	0.32547	-2.91514	0.0140592	9080	578
102569_at	Atoh1	11921	atonal homolog 1 (Drosophila)	1.0064	0.504887	0.32678	-1.67922	0.121257	9094	579
162016_f_at	Foxc2	14234	forkhead box C2	1.00551	0.505676	0.327006	-9.14552	1.79122e-06	9100	580
94295_at	Gtf2i	14886	general transcription factor II I	1.00452	0.506552	0.327318	-1.16201	0.269823	9109	581
100701_r_at	Nr5a1	26423	nuclear receptor subfamily 5, group A, member 1	0.997754	0.512567	0.329306	-1.25512	0.235445	9161	582
101528_at	Tcea1	21399	transcription elongation factor A (SII) 1	0.989648	0.519827	0.332335	5.36168	0.000229679	9206	583
97354_at	Gtf3c1	233863	general transcription factor III C 1	0.983118	0.525716	0.334234	-3.89583	0.00249444	9258	584
96817_at	Anks3	72615	ankyrin repeat and sterile alpha motif domain containing 3	0.981718	0.526984	0.334792	-1.45569	0.173417	9264	585
102243_at	Ehf	13661	ets homologous factor	0.981647	0.527049	0.334792	0.451666	0.660285	9266	586
92891_f_at	Hoxc9	15427	homeo box C9	0.97828	0.530103	0.336006	-2.39123	0.0357835	9286	587
99015_at	Pml	18854	promyelocytic leukemia	0.976861	0.531393	0.336277	-0.242496	0.812857	9301	588
100947_at	Tcf20	21411	transcription factor 20	0.972002	0.535824	0.337742	-0.180855	0.85977	9338	589
162247_r_at	Tcea2	21400	transcription elongation factor A (SII), 2	0.968439	0.539084	0.338708	-2.76792	0.0182949	9368	590
104629_at	Asb3	65257	ankyrin repeat and SOCS box-containing protein 3	0.962739	0.544321	0.340038	-0.33809	0.74166	9422	591
103990_at	Fosb	14282	FBJ osteosarcoma oncogene B	0.962491	0.54455	0.340145	-3.16313	0.00902842	9423	592
101395_at	Purb	19291	purine rich element binding protein B	0.961867	0.545125	0.340284	-0.834528	0.421738	9429	593
97994_at	Tcf7	21414	transcription factor 7, T-cell specific	0.959601	0.547215	0.340906	0.565891	0.582827	9448	594
101502_at	Tgif1	21815	TG interacting factor 1	0.958458	0.54827	0.341334	2.8138	0.0168535	9454	595
102171_r_at	Nr1i3	12355	nuclear receptor subfamily 1, group I, member 3	0.958417	0.548308	0.341334	-1.30352	0.219018	9455	596
103629_g_at	Lef1	16842	lymphoid enhancer binding factor 1	0.957573	0.549088	0.34159	2.50845	0.0290663	9461	597
160939_at	Twist2	13345	twist homolog 2 (Drosophila)	0.955273	0.551217	0.341986	-3.40916	0.00583391	9486	598
160440_at	Smad4	17128	MAD homolog 4 (Drosophila)	0.954527	0.551909	0.342164	-3.14406	0.00934063	9494	599
103074_f_at	Taf9	108143	TAF9 RNA polymerase II, TATA box binding protein (TBP)-associated factor	0.953475	0.552885	0.342553	0.603234	0.558586	9500	600
100467_at	Lyl1	17095	lymphoblastomic leukemia	0.949847	0.556255	0.3437	-2.15877	0.053819	9525	601
99809_at	Pax2	18504	paired box gene 2	0.947277	0.558648	0.344709	1.89414	0.0847867	9539	602
92713_at	Hnf4a	15378	hepatic nuclear factor 4, alpha	0.945073	0.560704	0.345545	-1.08481	0.30121	9549	603
93527_at	Klf9	16601	Kruppel-like factor 9	0.943111	0.562537	0.346134	1.69973	0.117249	9565	604
103086_at	Hoxa5	15402	homeo box A5	0.939035	0.566354	0.347714	-5.34462	0.00023574	9587	605
104554_at	Nr2f6	13864	nuclear receptor subfamily 2, group F, member 6	0.929561	0.575267	0.350108	0.702986	0.496673	9669	606
103504_at	Ssbp2	66970	single-stranded DNA binding protein 2	0.926443	0.578211	0.350706	-2.19516	0.0505114	9699	607
93682_at	Ldb2	16826	LIM domain binding 2	0.926103	0.578533	0.350706	0.243498	0.812101	9707	608
104536_at	Smad2	17126	MAD homolog 2 (Drosophila)	0.925756	0.578861	0.350706	1.01826	0.330426	9714	609
101902_at	Rbpj	19664	recombination signal binding protein for immunoglobulin kappa J region	0.919372	0.584913	0.35277	2.31946	0.0406167	9757	610
93643_at	Lhx9	16876	LIM homeobox protein 9	0.918575	0.585669	0.352982	-1.61243	0.135165	9766	611
161072_at	Nanog	71950	Nanog homeobox	0.917997	0.586218	0.353095	3.70314	0.00348249	9772	612
103301_i_at	Sox3	20675	SRY-box containing gene 3	0.913027	0.590948	0.354896	-0.370086	0.718345	9800	613
102958_at	Ebf2	13592	early B-cell factor 2	0.912923	0.591047	0.354896	-0.847783	0.414625	9802	614
99052_at	Zeb1	21417	zinc finger E-box binding homeobox 1	0.912611	0.591345	0.354949	-1.89139	0.0851821	9806	615
101811_at	Atoh7	53404	atonal homolog 7 (Drosophila)	0.912474	0.591476	0.354991	2.54445	0.0272631	9807	616
102362_i_at	Junb	16477	Jun-B oncogene	0.911092	0.592793	0.355624	-1.23464	0.242689	9811	617
94720_at	Ets1	23871	E26 avian leukemia oncogene 1, 5' domain	0.906779	0.596913	0.357307	2.38806	0.0359849	9833	618
99465_at	Mecp2	17257	methyl CpG binding protein 2	0.905045	0.598571	0.35779	-5.15193	0.000317292	9847	619
99042_s_at	Shox2	20429	short stature homeobox 2	0.902411	0.601094	0.358575	-6.01788	8.70009e-05	9866	620
160244_at	Fem1a	14154	feminization 1 homolog a (C. elegans)	0.901014	0.602434	0.359041	0.494236	0.630861	9876	621
92737_at	Irf4	16364	interferon regulatory factor 4	0.899147	0.604224	0.35949	-1.35721	0.201908	9893	622
96417_s_at	Hoxb8	15416	homeo box B8	0.892951	0.610179	0.361432	0.350412	0.732648	9935	623
93611_at	Tbx6	21389	T-box 6	0.892692	0.610429	0.361432	-3.38664	0.00607084	9939	624
94636_at	Hoxa13	15398	homeo box A13	0.886631	0.61627	0.363278	-1.16135	0.270082	9985	625
160894_at	Cebpd	12609	CCAAT/enhancer binding protein (C/EBP), delta	0.885827	0.617045	0.363553	-2.6823	0.0213203	9990	626
100533_s_at	Crem	12916	cAMP responsive element modulator	0.882642	0.620121	0.364479	-6.3221	5.66034e-05	10013	627
104275_g_at	Trp53	22059	transformation related protein 53	0.879514	0.623145	0.365225	2.13316	0.0562703	10041	628
103363_at	Taf8	63856	TAF8 RNA polymerase II, TATA box binding protein (TBP)-associated factorq	0.879416	0.62324	0.365225	1.89284	0.0849741	10043	629
160765_at	Ptges2	96979	prostaglandin E synthase 2	0.878711	0.623922	0.365342	-0.576399	0.57595	10051	630
161235_f_at	Bat4	81845	HLA-B associated transcript 4	0.873872	0.628608	0.367168	-2.19999	0.0500874	10077	631
104625_at	Dnajb6	23950	DnaJ (Hsp40) homolog, subfamily B, member 6	0.871785	0.630631	0.367802	-1.42293	0.182492	10092	632
103388_at	P42pop	232934	Myb protein P42POP	0.870263	0.632107	0.368335	-0.295564	0.773068	10101	633
100697_at	Pax3	18505	paired box gene 3	0.870081	0.632284	0.368342	-2.50482	0.0292548	10102	634
98815_at	Evx1	14028	even skipped homeotic gene 1 homolog	0.869114	0.633223	0.368547	1.20279	0.254309	10113	635
101633_at	Pknox2	208076	Pbx/knotted 1 homeobox 2	0.868158	0.63415	0.368904	0.084924	0.933848	10118	636
93056_g_at	Ankrd46	68839	ankyrin repeat domain 46	0.867009	0.635265	0.369044	2.63759	0.0230923	10130	637
92348_at	Thra	21833	thyroid hormone receptor alpha	0.86652	0.63574	0.369101	-2.55237	0.0268814	10137	638
93074_g_at	Nfatc2	18019	nuclear factor of activated T-cells, cytoplasmic, calcineurin-dependent 2	0.865303	0.636922	0.369531	1.73984	0.109752	10145	639
93668_at	Sebox	18292	SEBOX homeobox	0.864524	0.637679	0.369727	1.64317	0.128598	10151	640
97969_at	Nr1h4	20186	nuclear receptor subfamily 1, group H, member 4	0.864256	0.637939	0.369756	1.11239	0.289689	10155	641
97995_at	Tcf7	21414	transcription factor 7, T-cell specific	0.863398	0.638773	0.370082	0.469107	0.648154	10159	642
99191_at	Eid1	58521	EP300 interacting inhibitor of differentiation 1	0.858114	0.64391	0.3718	-7.62799	1.02425e-05	10193	643
102380_s_at	Hoxd4	15436	homeo box D4	0.857059	0.644936	0.372053	-1.74001	0.109722	10203	644
160117_at	Tef	21685	thyrotroph embryonic factor	0.853985	0.647928	0.373121	0.986502	0.345089	10221	645
97745_at	Hoxa4	15401	homeo box A4	0.850548	0.651275	0.374279	-0.63059	0.541188	10242	646
97688_at	Patz1	56218	POZ (BTB) and AT hook containing zinc finger 1	0.848976	0.652806	0.37472	0.0428089	0.966621	10254	647
96418_r_at	Hoxb8	15416	homeo box B8	0.847625	0.654122	0.375221	-3.78993	0.00299506	10260	648
93493_at	Ddx5	13207	DEAD (Asp-Glu-Ala-Asp) box polypeptide 5	0.844852	0.656825	0.376254	-1.30394	0.21888	10275	649
103440_at	Gabpa	14390	GA repeat binding protein, alpha	0.844649	0.657022	0.376259	1.21781	0.248773	10278	650
98515_at	Gtf2e2	68153	general transcription factor II E, polypeptide 2 (beta subunit)	0.843282	0.658354	0.376546	0.842029	0.417703	10291	651
102018_at	Cnot3	232791	CCR4-NOT transcription complex, subunit 3	0.841315	0.660272	0.377167	-0.737137	0.476468	10304	652
98571_s_at	Naca	17938	nascent polypeptide-associated complex alpha polypeptide	0.841196	0.660388	0.377196	5.97783	9.21522e-05	10305	653
101465_at	Stat1	20846	signal transducer and activator of transcription 1	0.838584	0.662934	0.378027	-0.0393164	0.969343	10322	654
98024_at	Nfyb	18045	nuclear transcription factor-Y beta	0.82943	0.67186	0.380609	-1.06008	0.311831	10390	655
93657_at	Spib	272382	Spi-B transcription factor (Spi-1/PU.1 related)	0.822493	0.678622	0.382782	0.70746	0.493997	10435	656
96495_at	Myt1l	17933	myelin transcription factor 1-like	0.820615	0.680452	0.383221	1.83669	0.093403	10450	657
103073_i_at	Taf9	108143	TAF9 RNA polymerase II, TATA box binding protein (TBP)-associated factor	0.814732	0.686182	0.385073	3.29087	0.00719367	10488	658
103236_at	Ring1	19763	ring finger protein 1	0.813873	0.687019	0.385193	1.00822	0.33501	10498	659
98305_at	Foxm1	14235	forkhead box M1	0.81177	0.689067	0.385864	1.24516	0.238947	10510	660
98324_at	Foxa3	15377	forkhead box A3	0.809456	0.691318	0.386776	0.521567	0.612312	10520	661
103810_at	Trp63	22061	transformation related protein 63	0.80617	0.694513	0.387267	-3.52077	0.00479198	10555	662
101904_at	Smyd1	12180	SET and MYND domain containing 1	0.805954	0.694723	0.387299	0.705487	0.495176	10558	663
94097_at	Gli1	14632	GLI-Kruppel family member GLI1	0.80477	0.695874	0.387647	-0.335508	0.743554	10566	664
104021_at	Hoxa11	15396	homeo box A11	0.804529	0.696108	0.387704	-2.15576	0.0541022	10568	665
102354_at	Tcf19	106795	transcription factor 19	0.803029	0.697566	0.388222	0.299338	0.770262	10576	666
102265_at	Myf6	17878	myogenic factor 6	0.802627	0.697956	0.388365	3.12693	0.00963027	10578	667
94101_at	Mzf1	109889	myeloid zinc finger 1	0.801271	0.699273	0.388768	1.28964	0.223631	10587	668
94135_at	Tcfcp2	21422	transcription factor CP2	0.801088	0.699451	0.38883	0.0452019	0.964757	10588	669
161427_f_at	E2f1	13555	E2F transcription factor 1	0.800818	0.699713	0.388902	-1.13889	0.278943	10590	670
99024_at	Mxd4	17122	Max dimerization protein 4	0.798964	0.701512	0.389413	-2.84877	0.0158315	10601	671
101166_at	Zscan2	22691	zinc finger and SCAN domain containing 2	0.79848	0.701982	0.389413	-0.649212	0.529523	10609	672
103053_at	Myog	17928	myogenin	0.797496	0.702937	0.389627	-1.7743	0.103659	10619	673
101508_at	Khdrbs1	20218	KH domain containing, RNA binding, signal transduction associated 1	0.794341	0.705996	0.390513	-0.827623	0.425475	10641	674
98821_at	Pdx1	18609	pancreatic and duodenal homeobox 1	0.792803	0.707485	0.391007	0.738687	0.475564	10650	675
97901_at	Ubtf	21429	upstream binding transcription factor, RNA polymerase I	0.792513	0.707766	0.391125	-1.15693	0.271807	10651	676
95390_at	Npas2	18143	neuronal PAS domain protein 2	0.785209	0.71483	0.39322	4.59983	0.000765146	10700	677
161770_f_at	Ankzf1	52231	ankyrin repeat and zinc finger domain containing 1	0.783239	0.716732	0.393714	-0.261463	0.798566	10715	678
104110_at	Gatad2a	234366	GATA zinc finger domain containing 2A	0.782146	0.717786	0.394013	-1.84126	0.0926887	10722	679
93946_at	Esr1	13982	estrogen receptor 1 (alpha)	0.777733	0.722037	0.395411	0.164505	0.872318	10748	680
103666_at	Hoxb5	15413	homeo box B5	0.773846	0.725776	0.396425	-2.39047	0.0358318	10776	681
97813_at	Rela	19697	v-rel reticuloendotheliosis viral oncogene homolog A (avian)	0.773017	0.726572	0.396657	-5.6454	0.000149835	10781	682
97747_r_at	Hoxa4	15401	homeo box A4	0.769053	0.730374	0.397302	1.65321	0.126514	10819	683
102715_at	Nr2f1	13865	nuclear receptor subfamily 2, group F, member 1	0.769006	0.730419	0.397302	-6.33961	5.52409e-05	10821	684
102231_at	Creb3l1	26427	cAMP responsive element binding protein 3-like 1	0.768088	0.731298	0.397523	-2.77624	0.0180248	10828	685
161146_r_at	Tbx2	21385	T-box 2	0.764176	0.735041	0.398454	-2.69485	0.0208476	10858	686
92535_at	Ebf1	13591	early B-cell factor 1	0.762586	0.736559	0.398983	-3.2378	0.00790485	10866	687
104590_at	Mef2c	17260	myocyte enhancer factor 2C	0.759051	0.739929	0.399792	-0.635967	0.537805	10892	688
93656_g_at	Usf1	22278	upstream transcription factor 1	0.75806	0.740872	0.400178	-0.0930168	0.927563	10897	689
98073_at	Cutl1	13047	cut-like 1 (Drosophila)	0.756228	0.742615	0.400751	-6.93989	2.45533e-05	10907	690
104150_at	Lrch4	231798	leucine-rich repeats and calponin homology (CH) domain containing 4	0.755133	0.743656	0.401055	1.77925	0.102809	10914	691
93601_at	Keap1	50868	kelch-like ECH-associated protein 1	0.752241	0.7464	0.402056	-2.51781	0.0285865	10927	692
102866_at	Tead4	21679	TEA domain family member 4	0.744699	0.753527	0.404151	0.272731	0.790112	10973	693
103826_at	Zbtb7a	16969	zinc finger and BTB domain containing 7a	0.739082	0.758808	0.405843	-2.40348	0.0350162	11005	694
99020_at	Yy1	22632	YY1 transcription factor	0.738106	0.759722	0.406171	0.358523	0.726738	11009	695
101010_at	Mybbp1a	18432	MYB binding protein (P160) 1a	0.7358	0.761881	0.406748	-2.37964	0.0365242	11025	696
103399_at	Scmh1	29871	sex comb on midleg homolog 1	0.735476	0.762184	0.406872	-5.02966	0.000384159	11026	697
102371_at	Nr4a1	15370	nuclear receptor subfamily 4, group A, member 1	0.727975	0.769172	0.409118	-4.09637	0.00177027	11066	698
93918_at	Taf9	108143	TAF9 RNA polymerase II, TATA box binding protein (TBP)-associated factor	0.727068	0.770013	0.40927	4.22688	0.00141984	11074	699
162159_i_at	Tcf2	21410	transcription factor 2	0.725599	0.771375	0.409772	5.46989	0.000194889	11080	700
161653_f_at	Nanog	71950	Nanog homeobox	0.724312	0.772566	0.410145	2.28179	0.0433992	11087	701
103651_r_at	Gtf2f2	68705	general transcription factor IIF, polypeptide 2	0.721888	0.774804	0.410889	0.418274	0.683796	11099	702
98867_at	Dlx6	13396	distal-less homeobox 6	0.721116	0.775516	0.411037	-0.876752	0.399364	11105	703
103302_r_at	Sox3	20675	SRY-box containing gene 3	0.718715	0.777726	0.411636	1.28981	0.223573	11120	704
101180_at	Atm	11920	ataxia telangiectasia mutated homolog (human)	0.715599	0.780585	0.412213	3.01817	0.011694	11145	705
103964_at	Esrra	26379	estrogen related receptor, alpha	0.709239	0.786389	0.413826	0.349743	0.733136	11185	706
161030_at	Scx	20289	scleraxis	0.708479	0.78708	0.414014	2.91015	0.0141853	11189	707
102856_at	Sox10	20665	SRY-box containing gene 10	0.706664	0.788728	0.414464	0.612626	0.552578	11201	708
102382_at	Arntl	11865	aryl hydrocarbon receptor nuclear translocator-like	0.700607	0.794196	0.41665	-1.4775	0.167591	11218	709
98552_at	Pmf1	67037	polyamine-modulated factor 1	0.697534	0.796954	0.417337	-3.36961	0.00625651	11238	710
101342_at	Notch2	18129	Notch gene homolog 2 (Drosophila)	0.697385	0.797087	0.417337	1.38828	0.192524	11240	711
99328_at	Dlx3	13393	distal-less homeobox 3	0.692065	0.801834	0.418443	-0.214727	0.833909	11278	712
92761_at	Tcea1	21399	transcription elongation factor A (SII) 1	0.691998	0.801894	0.418443	-3.79533	0.00296717	11279	713
92529_s_at	Arnt	11863	aryl hydrocarbon receptor nuclear translocator	0.691409	0.802417	0.418499	2.3218	0.0404497	11284	714
96508_at	Ncoa2	17978	nuclear receptor coactivator 2	0.689956	0.803706	0.41855	-0.0046611	0.996364	11301	715
161067_at	Trib3	228775	tribbles homolog 3 (Drosophila)	0.68897	0.804579	0.418716	5.39828	0.000217228	11309	716
92747_at	Nkx2-2	18088	NK2 transcription factor related, locus 2 (Drosophila)	0.687272	0.806079	0.419015	-6.93234	2.47979e-05	11322	717
92999_at	Six4	20474	sine oculis-related homeobox 4 homolog (Drosophila)	0.686767	0.806525	0.419112	1.00101	0.338332	11326	718
98289_at	Elf4	56501	E74-like factor 4 (ets domain transcription factor)	0.682714	0.810089	0.420052	0.519379	0.613787	11351	719
103288_at	Nrip1	268903	nuclear receptor interacting protein 1	0.680286	0.812214	0.420499	-0.287468	0.779098	11369	720
94809_at	Tsg101	22088	tumor susceptibility gene 101	0.678295	0.81395	0.421029	-5.89098	0.000104476	11378	721
96046_at	Hdac1	433759	histone deacetylase 1	0.675655	0.816243	0.421781	2.1156	0.0580113	11390	722
161258_at	Wt1	22431	Wilms tumor homolog	0.675032	0.816783	0.421936	4.39799	0.00106675	11394	723
98963_at	Trpv2	22368	transient receptor potential cation channel, subfamily V, member 2	0.67459	0.817165	0.42206	-4.18207	0.0015312	11396	724
101757_at	Nfe2l1	18023	nuclear factor, erythroid derived 2,-like 1	0.66669	0.823956	0.423925	2.49566	0.0297349	11440	725
103083_at	Lipe	16890	lipase, hormone sensitive	0.665831	0.824689	0.424188	1.25948	0.233925	11443	726
92238_at	Ppp1r12c	232807	protein phosphatase 1, regulatory (inhibitor) subunit 12C	0.659505	0.83005	0.425458	0.605329	0.557243	11482	727
101775_at	Lmx1b	16917	LIM homeobox transcription factor 1 beta	0.654439	0.834299	0.426864	1.01208	0.333243	11504	728
100599_at	Atf4	11911	activating transcription factor 4	0.65047	0.837599	0.427957	5.88842	0.000104865	11520	729
103445_at	Hoxb6	15414	homeo box B6	0.645365	0.841805	0.429286	1.55902	0.147281	11542	730
162014_i_at	Tax1bp3	76281	Tax1 (human T-cell leukemia virus type I) binding protein 3	0.641346	0.845086	0.430288	3.25612	0.00765154	11560	731
95129_at	Ncor2	20602	nuclear receptor co-repressor 2	0.638246	0.847597	0.431007	-4.27431	0.00131117	11575	732
96327_at	Zkscan3	72739	zinc finger with KRAB and SCAN domains 3	0.63177	0.852788	0.433011	-4.61512	0.000746283	11592	733
92440_at	Irf6	54139	interferon regulatory factor 6	0.631074	0.853341	0.43318	-1.03271	0.323912	11595	734
103741_at	Hoxd10	15430	homeo box D10	0.62254	0.860055	0.435199	-4.26558	0.00133049	11632	735
93547_at	Cbfb	12400	core binding factor beta	0.614435	0.866304	0.437038	-7.75774	8.73995e-06	11667	736
160638_at	Cdkn2c	12580	cyclin-dependent kinase inhibitor 2C (p18, inhibits CDK4)	0.612799	0.867549	0.437337	0.164707	0.872162	11676	737
160225_at	Gtf2b	229906	general transcription factor IIB	0.612337	0.8679	0.437402	2.90096	0.0144203	11679	738
92745_at	Hoxa9	15405	homeo box A9	0.608497	0.870801	0.438301	2.13954	0.0556496	11694	739
100736_at	Barx2	12023	BarH-like homeobox 2	0.6072	0.871774	0.438453	-2.37226	0.0370039	11703	740
99099_at	Stat3	20848	signal transducer and activator of transcription 3	0.596008	0.880028	0.441097	-1.95183	0.0768779	11743	741
97090_at	Tcf20	21411	transcription factor 20	0.58224	0.889822	0.444143	-0.432426	0.673787	11792	742
92514_at	Barx1	12022	BarH-like homeobox 1	0.581649	0.890234	0.44417	-0.91626	0.37918	11797	743
96147_at	Mafg	17134	v-maf musculoaponeurotic fibrosarcoma oncogene family, protein G (avian)	0.576521	0.89377	0.445292	-1.43655	0.178673	11814	744
99426_at	Hoxd9	15438	homeo box D9	0.575289	0.894612	0.445411	0.0369349	0.971199	11821	745
102700_at	Tbr1	21375	T-box brain gene 1	0.565214	0.901362	0.446852	-3.91593	0.00240964	11872	746
161670_f_at	Hoxa11os	15397	homeo box A11, opposite strand transcript	0.560607	0.904373	0.447406	-1.52869	0.154574	11897	747
103233_at	Hipk3	15259	homeodomain interacting protein kinase 3	0.559781	0.904907	0.447529	0.748281	0.469988	11901	748
98795_at	Thrb	21834	thyroid hormone receptor beta	0.559222	0.905268	0.44762	-0.770506	0.45723	11903	749
102788_s_at	Pitx2	18741	paired-like homeodomain transcription factor 2	0.557214	0.906558	0.447873	0.897179	0.388837	11914	750
96435_at	Ttf1	22130	transcription termination factor 1	0.555709	0.90752	0.448272	0.199039	0.845864	11916	751
103006_at	Atf5	107503	activating transcription factor 5	0.54328	0.915255	0.450408	-2.47621	0.0307802	11960	752
92468_at	Ankrd49	56503	ankyrin repeat domain 49	0.542142	0.915944	0.450506	-0.783474	0.449889	11967	753
92614_at	Id3	15903	inhibitor of DNA binding 3	0.539195	0.917717	0.451114	0.517292	0.615195	11974	754
99875_at	Hr	15460	hairless	0.536143	0.919531	0.451327	3.93744	0.00232221	11992	755
98889_at	Aof2	99982	amine oxidase (flavin containing) domain 2	0.532099	0.9219	0.451849	1.62063	0.133385	12009	756
100018_at	Mtf1	17764	metal response element binding transcription factor 1	0.525865	0.925473	0.452674	-2.95353	0.0131264	12033	757
99452_at	Lsr	54135	lipolysis stimulated lipoprotein receptor	0.524981	0.925973	0.452827	-3.90906	0.00243826	12036	758
99900_at	Crx	12951	cone-rod homeobox containing gene	0.523523	0.926792	0.453096	0.447491	0.663204	12039	759
92300_at	Mnt	17428	max binding protein	0.520998	0.928199	0.453425	5.60605	0.000158873	12049	760
161456_f_at	Gata1	14460	GATA binding protein 1	0.516946	0.930423	0.45406	0.996344	0.340496	12061	761
94688_at	Mxd1	17119	MAX dimerization protein 1	0.503029	0.937755	0.455756	0.0103106	0.991958	12110	762
99950_at	Tbp	21374	TATA box binding protein	0.501287	0.93864	0.455878	1.98541	0.0725941	12119	763
93790_at	Sin3b	20467	transcriptional regulator, SIN3B (yeast)	0.46946	0.953474	0.460256	0.528188	0.607859	12193	764
93054_at	Ankrd46	68839	ankyrin repeat domain 46	0.467346	0.954371	0.460478	-0.369954	0.718441	12199	765
92413_at	Foxk2	68837	forkhead box K2	0.460651	0.957139	0.461353	0.831289	0.423488	12210	766
94406_at	Phtf1	18685	putative homeodomain transcription factor 1	0.455991	0.959001	0.461729	0.0467974	0.963513	12225	767
98988_at	Nfkbiz	80859	nuclear factor of kappa light polypeptide gene enhancer in B-cells inhibitor, zeta	0.439336	0.96523	0.463249	-0.991224	0.34288	12264	768
99034_at	Irx3	16373	Iroquois related homeobox 3 (Drosophila)	0.434683	0.966852	0.463612	-0.989213	0.34382	12275	769
102643_at	Hoxa2	15399	homeo box A2	0.434186	0.967022	0.463656	-3.76414	0.00313205	12276	770
92696_at	Nr6a1	14536	nuclear receptor subfamily 6, group A, member 1	0.431332	0.967988	0.464081	-1.1945	0.257405	12277	771
94803_at	Pbx1	18514	pre B-cell leukemia transcription factor 1	0.428981	0.96877	0.464187	0.0709234	0.944732	12283	772
94618_at	Foxb2	14240	forkhead box B2	0.417832	0.972306	0.465127	-3.62981	0.00395799	12303	773
94821_at	Xbp1	22433	X-box binding protein 1	0.411845	0.974088	0.465368	0.385265	0.707387	12319	774
104154_at	Trp53	22059	transformation related protein 53	0.41036	0.974517	0.46543	-1.61526	0.134547	12324	775
100395_at	Gli2	14633	GLI-Kruppel family member GLI2	0.401837	0.97689	0.466128	2.77236	0.0181502	12335	776
102668_at	Ppara	19013	peroxisome proliferator activated receptor alpha	0.347852	0.988482	0.469089	-1.22785	0.24513	12402	777
94176_at	Lhx6	16874	LIM homeobox protein 6	0.313672	0.99317	0.470118	-3.43134	0.00560977	12433	778
92787_at	Ankrd10	102334	ankyrin repeat domain 10	0.306418	0.993946	0.470298	-0.788602	0.447007	12438	779
93913_at	Ebf3	13593	early B-cell factor 3	0.306189	0.99397	0.470298	-0.48901	0.634439	12439	780
92997_g_at	Sox17	20671	SRY-box containing gene 17	0.288673	0.995565	0.470669	0.0166778	0.986992	12450	781
99965_at	Vdr	22337	vitamin D receptor	0.264569	0.997209	0.470955	2.33371	0.0396095	12463	782
